# Supplementary material for: Intrafamily and intragenomic conflicts in human warfare
Source: Proc Biol Sci. 2017 Feb 22;284(1849):20162699. doi: 10.1098/rspb.2016.2699 (PMC5326533; doi:10.1098/rspb.2016.2699)
Supplement: Simulation codes [file rspb20162699supp2.nb]

(* Content-type: application/vnd.wolfram.mathematica *)

(*** Wolfram Notebook File ***)
(* http://www.wolfram.com/nb *)

(* CreatedBy='Mathematica 10.3' *)

(*CacheID: 234*)
(* Internal cache information:
NotebookFileLineBreakTest
NotebookFileLineBreakTest
NotebookDataPosition[       158,          7]
NotebookDataLength[    590156,      12710]
NotebookOptionsPosition[    589039,      12672]
NotebookOutlinePosition[    589426,      12689]
CellTagsIndexPosition[    589383,      12686]
WindowFrame->Normal*)

(* Beginning of Notebook Content *)
Notebook[{

Cell[CellGroupData[{
Cell["Supporting Information - Simulation codes", "Title",
 CellChangeTimes->{{3.686721160035887*^9, 3.68672116163772*^9}, {
  3.6889870235893593`*^9, 3.688987030410885*^9}, {3.6893393169255257`*^9, 
  3.6893393216916323`*^9}, {3.689402527209433*^9, 3.689402532263051*^9}}],

Cell[TextData[{
 "Code for the individual-based simulations in Micheletti, Ruxton & Gardner, \
\[OpenCurlyDoubleQuote]Intrafamily and intragenomic conflicts in human \
warfare\[CloseCurlyDoubleQuote]. \n\n",
 StyleBox["DispersalIndividual",
  FontSlant->"Italic"],
 " models the evolution of female dispersal and male dispersal; a female\
\[CloseCurlyQuote]s dispersal probability is given by the average of the \
values of the maternal-origin and paternal-origin genes at the female \
dispersal locus; a male\[CloseCurlyQuote]s dispersal probability is given by \
the average of the values of the maternal-origin and paternal-origin genes at \
the male dispersal locus. ",
 StyleBox["BelligerenceIndividual",
  FontSlant->"Italic"],
 " models the evolution of belligerence, when the belligerence phenotype of a \
male is controlled by the individual himself (or by genes of unknown origin \
at the belligerence locus); group belligerence is given by the mean of \
belligerence genes of all males in the group. ",
 StyleBox["BelligerenceMother",
  FontSlant->"Italic"],
 " models the evolution of belligerence, when the belligerence phenotype of a \
male is controlled by his mother; group belligerence is given by the mean of \
belligerence genes of the mothers of all males in the group. ",
 StyleBox["BelligerenceFather",
  FontSlant->"Italic"],
 " models the evolution of belligerence, when the belligerence phenotype of a \
male is controlled by his father; group belligerence is given by the mean of \
belligerence genes of the fathers of all males in the group. ",
 StyleBox["BelligerenceMaternal",
  FontSlant->"Italic"],
 " models the evolution of belligerence, when the belligerence phenotype of a \
male is controlled by the maternal-origin gene at his belligerence locus; \
group belligerence is given by the mean of maternal-origin belligerence genes \
of all males in the group. ",
 StyleBox["BelligerencePaternal",
  FontSlant->"Italic"],
 " models the evolution of belligerence, when the belligerence phenotype of a \
male is controlled by the paternal-origin gene at his belligerence locus; \
group belligerence is given by the mean of paternal-origin belligerence genes \
of all males in the group. ",
 StyleBox["BraveryIndividual",
  FontSlant->"Italic"],
 " models the evolution of bravery, when the bravery phenotype of a male is \
controlled by the individual himself (or by genes of unknown origin at the \
bravery locus); group bravery is given by the mean of bravery genes of all \
males in the group. ",
 StyleBox["BraveryMother",
  FontSlant->"Italic"],
 " models the evolution of bravery, when the bravery phenotype of a male is \
controlled by his mother; group bravery is given by the mean of bravery genes \
of the mothers of all males in the group. ",
 StyleBox["BraveryFather",
  FontSlant->"Italic"],
 " models the evolution of bravery, when the bravery phenotype of a male is \
controlled by his father; group bravery is given by the mean of bravery genes \
of the fathers of all males in the group. ",
 StyleBox["BraveryMaternal",
  FontSlant->"Italic"],
 " models the evolution of bravery, when the bravery phenotype of a male is \
controlled by the maternal-origin gene at his bravery locus; group bravery is \
given by the mean of maternal-origin bravery genes of all males in the group. \
",
 StyleBox["BraveryPaternal",
  FontSlant->"Italic"],
 " models the evolution of bravery, when the bravery phenotype of a male is \
controlled by the paternal-origin gene at his bravery locus; group bravery is \
given by the mean of paternal-origin bravery genes of all males in the group.\
\n\nIn each case, sf is conquered female survival, sm is conquered male \
survival, M is the mutation rate, Nf is the number of adult females, Nm is \
the number of adult males, k is the number of offspring of each sex produced \
by each female, G is the number of generations. In addition, \[Lambda]f is \
the cost of dispersal for females, \[Lambda]m is the cost of dispersal for \
males, a is the probability of initiating a war (",
 StyleBox["DispersalIndividual",
  FontSlant->"Italic"],
 "); \[Chi]a and \[Eta]a are the cost parameters of belligerence (",
 StyleBox["BelligerenceIndividual, BelligerenceMother, BelligerenceFather, \
BelligerenceMaternal, BelligerencePaternal",
  FontSlant->"Italic"],
 "); \[Chi]\[Omega] and \[Eta]\[Omega] are the cost parameters of bravery (",
 StyleBox["BraveryIndividual, BraveryMother, BraveryFaher, BraveryMaternal, \
BraveryPaternal",
  FontSlant->"Italic"],
 ").\n\nAfter competitiveness assignment stage, patches with fewer than Nf \
females are replenished with individuals immigrated from outside the \
population, i.e. individuals with randomly selected genotypes; analogously, \
patches with fewer than Nm males are replenished with individuals immigrated \
from outside the population."
}], "Text",
 CellChangeTimes->{{3.689337700640328*^9, 3.689337735454239*^9}, {
  3.68933792200412*^9, 3.689337927132864*^9}, {3.68933832302503*^9, 
  3.689338517037993*^9}, {3.689338547044862*^9, 3.689338584346197*^9}, {
  3.689338621304817*^9, 3.689338624528184*^9}, {3.68933877842395*^9, 
  3.689338780471921*^9}, {3.689338842668634*^9, 3.689339015764184*^9}, {
  3.689339050842259*^9, 3.689339065753994*^9}, {3.689339109983283*^9, 
  3.689339147837441*^9}, {3.689339183363934*^9, 3.689339307933483*^9}, {
  3.68933950362041*^9, 3.689339718115198*^9}, {3.689339780324888*^9, 
  3.689340136373577*^9}, {3.689340252478455*^9, 3.6893403136571608`*^9}, {
  3.689947952723049*^9, 3.689947968164151*^9}}],

Cell[CellGroupData[{

Cell["Dispersal evolution", "Section",
 CellChangeTimes->{{3.688199705396771*^9, 3.688199706503887*^9}, {
  3.6893387927668877`*^9, 3.689338793542822*^9}, {3.689340342504187*^9, 
  3.6893403438227043`*^9}}],

Cell[BoxData[
 RowBox[{
  RowBox[{"DispersalIndividual", "[", 
   RowBox[{
   "\[Lambda]f_", ",", "\[Lambda]m_", ",", "sf_", ",", "sm_", ",", "M_", ",", 
    "a_", ",", "Nf_Integer", ",", "Nm_Integer", ",", "p_Integer", ",", 
    "k_Integer", ",", "G_Integer"}], "]"}], ":=", "\[IndentingNewLine]", 
  RowBox[{"Block", "[", 
   RowBox[{
    RowBox[{"{", 
     RowBox[{"$HistoryLength", "=", "5"}], "}"}], ",", "\[IndentingNewLine]", 
    
    RowBox[{"(", 
     RowBox[{"(*", 
      RowBox[{
      "Two", " ", "loggers", " ", "to", " ", "store", " ", "df", " ", "and", 
       " ", "dm", " ", "generation", " ", "averages"}], "*)"}], 
     "\[IndentingNewLine]", 
     RowBox[{
      RowBox[{"dflogger", "=", 
       RowBox[{"Table", "[", 
        RowBox[{"0", ",", "G"}], "]"}]}], ";", "\[IndentingNewLine]", 
      RowBox[{"dmlogger", "=", 
       RowBox[{"Table", "[", 
        RowBox[{"0", ",", "G"}], "]"}]}], ";", "\[IndentingNewLine]", 
      "\[IndentingNewLine]", 
      RowBox[{"(*", 
       RowBox[{
       "Loggers", " ", "to", " ", "store", " ", "10", " ", "random", " ", 
        "gene", " ", "values", " ", "per", " ", "generation"}], "*)"}], 
      "\[IndentingNewLine]", 
      RowBox[{"dfrandomlogger", "=", 
       RowBox[{"Table", "[", 
        RowBox[{"0", ",", "G"}], "]"}]}], ";", "\[IndentingNewLine]", 
      RowBox[{"dmrandomlogger", "=", 
       RowBox[{"Table", "[", 
        RowBox[{"0", ",", "G"}], "]"}]}], ";", "\[IndentingNewLine]", 
      "\[IndentingNewLine]", 
      RowBox[{"(*", 
       RowBox[{"Initial", " ", "male", " ", "and", " ", "female", " ", 
        RowBox[{"breeders", ":", " ", 
         RowBox[{"df", " ", "and", " ", "dm"}]}]}], "*)"}], 
      "\[IndentingNewLine]", 
      RowBox[{"fembreeders", "=", 
       RowBox[{"Table", "[", 
        RowBox[{
         RowBox[{"{", 
          RowBox[{
           RowBox[{"{", 
            RowBox[{
             RowBox[{"RandomChoice", "[", 
              RowBox[{"Range", "[", 
               RowBox[{"0", ",", "1", ",", "0.02"}], "]"}], "]"}], ",", 
             RowBox[{"RandomChoice", "[", 
              RowBox[{"Range", "[", 
               RowBox[{"0", ",", "1", ",", "0.02"}], "]"}], "]"}]}], "}"}], 
           ",", 
           RowBox[{"{", 
            RowBox[{
             RowBox[{"RandomChoice", "[", 
              RowBox[{"Range", "[", 
               RowBox[{"0", ",", "1", ",", "0.02"}], "]"}], "]"}], ",", 
             RowBox[{"RandomChoice", "[", 
              RowBox[{"Range", "[", 
               RowBox[{"0", ",", "1", ",", "0.02"}], "]"}], "]"}]}], "}"}]}], 
          "}"}], ",", 
         RowBox[{"{", "p", "}"}], ",", 
         RowBox[{"{", "Nf", "}"}]}], "]"}]}], ";", "\[IndentingNewLine]", 
      RowBox[{"malebreeders", "=", 
       RowBox[{"Table", "[", 
        RowBox[{
         RowBox[{"{", 
          RowBox[{
           RowBox[{"{", 
            RowBox[{
             RowBox[{"RandomChoice", "[", 
              RowBox[{"Range", "[", 
               RowBox[{"0", ",", "1", ",", "0.02"}], "]"}], "]"}], ",", 
             RowBox[{"RandomChoice", "[", 
              RowBox[{"Range", "[", 
               RowBox[{"0", ",", "1", ",", "0.02"}], "]"}], "]"}]}], "}"}], 
           ",", 
           RowBox[{"{", 
            RowBox[{
             RowBox[{"RandomChoice", "[", 
              RowBox[{"Range", "[", 
               RowBox[{"0", ",", "1", ",", "0.02"}], "]"}], "]"}], ",", 
             RowBox[{"RandomChoice", "[", 
              RowBox[{"Range", "[", 
               RowBox[{"0", ",", "1", ",", "0.02"}], "]"}], "]"}]}], "}"}]}], 
          "}"}], ",", 
         RowBox[{"{", "p", "}"}], ",", 
         RowBox[{"{", "Nm", "}"}]}], "]"}]}], ";", "\[IndentingNewLine]", 
      "\[IndentingNewLine]", 
      RowBox[{"Do", "[", "\[IndentingNewLine]", "\[IndentingNewLine]", 
       RowBox[{"(*", 
        RowBox[{"Reproduction", ":", " ", 
         RowBox[{
         "generating", " ", "daughters", " ", "under", " ", "absolute", " ", 
          "promiscuity"}]}], "*)"}], "\[IndentingNewLine]", 
       RowBox[{"(*", 
        RowBox[{
        "List", " ", "of", " ", "all", " ", "the", " ", "mothers", " ", "of", 
         " ", "all", " ", "the", " ", "daughters"}], "*)"}], 
       "\[IndentingNewLine]", 
       RowBox[{
        RowBox[{
         RowBox[{"daughtersmothers", "=", 
          RowBox[{"Table", "[", 
           RowBox[{
            RowBox[{"Sequence", "@@", 
             RowBox[{"ConstantArray", "[", 
              RowBox[{
               RowBox[{"fembreeders", "\[LeftDoubleBracket]", 
                RowBox[{"x", ",", "y"}], "\[RightDoubleBracket]"}], ",", 
               "k"}], "]"}]}], ",", 
            RowBox[{"{", 
             RowBox[{"x", ",", "p"}], "}"}], ",", 
            RowBox[{"{", 
             RowBox[{"y", ",", "Nf"}], "}"}]}], "]"}]}], ";", 
         "\[IndentingNewLine]", 
         RowBox[{"genesmothers", "=", 
          RowBox[{"Map", "[", 
           RowBox[{"RandomChoice", ",", 
            RowBox[{"Flatten", "[", 
             RowBox[{"daughtersmothers", ",", "2"}], "]"}]}], "]"}]}], ";", 
         "\[IndentingNewLine]", 
         RowBox[{"whomutates", "=", 
          RowBox[{"Flatten", "[", "\[IndentingNewLine]", 
           RowBox[{"Position", "[", 
            RowBox[{
             RowBox[{"RandomVariate", "[", 
              RowBox[{
               RowBox[{"BernoulliDistribution", "[", "M", "]"}], ",", 
               RowBox[{"Length", "[", "genesmothers", "]"}]}], "]"}], ",", 
             "1"}], "]"}], "]"}]}], ";", "\[IndentingNewLine]", 
         RowBox[{"mutatedgenes", "=", 
          RowBox[{"Map", "[", 
           RowBox[{
            RowBox[{
             RowBox[{"RandomChoice", "[", 
              RowBox[{"{", 
               RowBox[{
                RowBox[{"Max", "[", 
                 RowBox[{"0", ",", 
                  RowBox[{"#", "-", "0.02"}]}], "]"}], ",", "#", ",", 
                RowBox[{"Min", "[", 
                 RowBox[{
                  RowBox[{"#", "+", "0.02"}], ",", "1"}], "]"}]}], "}"}], 
              "]"}], "&"}], ",", 
            RowBox[{
            "genesmothers", "\[LeftDoubleBracket]", "whomutates", 
             "\[RightDoubleBracket]"}]}], "]"}]}], ";", "\[IndentingNewLine]", 
         RowBox[{
          RowBox[{
          "genesmothers", "\[LeftDoubleBracket]", "whomutates", 
           "\[RightDoubleBracket]"}], "=", "mutatedgenes"}], ";", 
         "\[IndentingNewLine]", 
         RowBox[{"(*", 
          RowBox[{
          "List", " ", "of", " ", "all", " ", "the", " ", "fathers", " ", 
           "of", " ", "all", " ", "the", " ", "daughters"}], "*)"}], 
         "\[IndentingNewLine]", 
         RowBox[{"daughtersfathers", "=", 
          RowBox[{"Map", "[", 
           RowBox[{
            RowBox[{
             RowBox[{"RandomChoice", "[", 
              RowBox[{"#", ",", 
               RowBox[{"Nf", "*", "k"}]}], "]"}], "&"}], ",", "malebreeders", 
            ",", "1"}], "]"}]}], ";", "\[IndentingNewLine]", 
         RowBox[{"genesfathers", "=", 
          RowBox[{"Map", "[", 
           RowBox[{"RandomChoice", ",", 
            RowBox[{"Flatten", "[", 
             RowBox[{"daughtersfathers", ",", "2"}], "]"}]}], "]"}]}], ";", 
         "\[IndentingNewLine]", 
         RowBox[{"whomutates", "=", 
          RowBox[{"Flatten", "[", "\[IndentingNewLine]", 
           RowBox[{"Position", "[", 
            RowBox[{
             RowBox[{"RandomVariate", "[", 
              RowBox[{
               RowBox[{"BernoulliDistribution", "[", "M", "]"}], ",", 
               RowBox[{"Length", "[", "genesfathers", "]"}]}], "]"}], ",", 
             "1"}], "]"}], "]"}]}], ";", "\[IndentingNewLine]", 
         RowBox[{"mutatedgenes", "=", 
          RowBox[{"Map", "[", 
           RowBox[{
            RowBox[{
             RowBox[{"RandomChoice", "[", 
              RowBox[{"{", 
               RowBox[{
                RowBox[{"Max", "[", 
                 RowBox[{"0", ",", 
                  RowBox[{"#", "-", "0.02"}]}], "]"}], ",", "#", ",", 
                RowBox[{"Min", "[", 
                 RowBox[{
                  RowBox[{"#", "+", "0.02"}], ",", "1"}], "]"}]}], "}"}], 
              "]"}], "&"}], ",", 
            RowBox[{
            "genesfathers", "\[LeftDoubleBracket]", "whomutates", 
             "\[RightDoubleBracket]"}]}], "]"}]}], ";", "\[IndentingNewLine]", 
         RowBox[{
          RowBox[{
          "genesfathers", "\[LeftDoubleBracket]", "whomutates", 
           "\[RightDoubleBracket]"}], "=", "mutatedgenes"}], ";", 
         "\[IndentingNewLine]", 
         RowBox[{"(*", 
          RowBox[{"Creating", " ", "fempredispersal"}], "*)"}], 
         "\[IndentingNewLine]", 
         RowBox[{"fempredispersal", "=", 
          RowBox[{"ArrayReshape", "[", 
           RowBox[{
            RowBox[{"MapThread", "[", 
             RowBox[{
              RowBox[{
               RowBox[{"{", 
                RowBox[{
                 RowBox[{"{", 
                  RowBox[{"#1", ",", "#2"}], "}"}], ",", 
                 RowBox[{"{", 
                  RowBox[{"#3", ",", "#4"}], "}"}]}], "}"}], "&"}], ",", 
              RowBox[{"{", 
               RowBox[{
                RowBox[{"genesmothers", "\[LeftDoubleBracket]", 
                 RowBox[{"1", ";;", 
                  RowBox[{"Length", "@", "genesmothers"}], ";;", "2"}], 
                 "\[RightDoubleBracket]"}], ",", 
                RowBox[{"genesfathers", "\[LeftDoubleBracket]", 
                 RowBox[{"1", ";;", 
                  RowBox[{"Length", "@", "genesfathers"}], ";;", "2"}], 
                 "\[RightDoubleBracket]"}], ",", 
                RowBox[{"genesmothers", "\[LeftDoubleBracket]", 
                 RowBox[{"2", ";;", 
                  RowBox[{"Length", "@", "genesmothers"}], ";;", "2"}], 
                 "\[RightDoubleBracket]"}], ",", 
                RowBox[{"genesfathers", "\[LeftDoubleBracket]", 
                 RowBox[{"2", ";;", 
                  RowBox[{"Length", "@", "genesfathers"}], ";;", "2"}], 
                 "\[RightDoubleBracket]"}]}], "}"}]}], "]"}], ",", 
            RowBox[{"{", 
             RowBox[{"p", ",", 
              RowBox[{"Nf", "*", "k"}], ",", "2", ",", "2"}], "}"}]}], 
           "]"}]}], ";", "\[IndentingNewLine]", "\[IndentingNewLine]", 
         RowBox[{"(*", 
          RowBox[{"Reproduction", ":", " ", 
           RowBox[{
           "generating", " ", "sons", " ", "under", " ", "absolute", " ", 
            "promiscuity"}]}], "*)"}], "\[IndentingNewLine]", 
         RowBox[{"(*", 
          RowBox[{
          "List", " ", "of", " ", "all", " ", "the", " ", "mothers", " ", 
           "of", " ", "all", " ", "the", " ", "sons"}], "*)"}], 
         "\[IndentingNewLine]", 
         RowBox[{"sonsmothers", "=", 
          RowBox[{"Table", "[", 
           RowBox[{
            RowBox[{"Sequence", "@@", 
             RowBox[{"ConstantArray", "[", 
              RowBox[{
               RowBox[{"fembreeders", "\[LeftDoubleBracket]", 
                RowBox[{"x", ",", "y"}], "\[RightDoubleBracket]"}], ",", 
               "k"}], "]"}]}], ",", 
            RowBox[{"{", 
             RowBox[{"x", ",", "p"}], "}"}], ",", 
            RowBox[{"{", 
             RowBox[{"y", ",", "Nf"}], "}"}]}], "]"}]}], ";", 
         "\[IndentingNewLine]", 
         RowBox[{"genesmothers", "=", 
          RowBox[{"Map", "[", 
           RowBox[{"RandomChoice", ",", 
            RowBox[{"Flatten", "[", 
             RowBox[{"sonsmothers", ",", "2"}], "]"}]}], "]"}]}], ";", 
         "\[IndentingNewLine]", 
         RowBox[{"whomutates", "=", 
          RowBox[{"Flatten", "[", "\[IndentingNewLine]", 
           RowBox[{"Position", "[", 
            RowBox[{
             RowBox[{"RandomVariate", "[", 
              RowBox[{
               RowBox[{"BernoulliDistribution", "[", "M", "]"}], ",", 
               RowBox[{"Length", "[", "genesmothers", "]"}]}], "]"}], ",", 
             "1"}], "]"}], "]"}]}], ";", "\[IndentingNewLine]", 
         RowBox[{"mutatedgenes", "=", 
          RowBox[{"Map", "[", 
           RowBox[{
            RowBox[{
             RowBox[{"RandomChoice", "[", 
              RowBox[{"{", 
               RowBox[{
                RowBox[{"Max", "[", 
                 RowBox[{"0", ",", 
                  RowBox[{"#", "-", "0.02"}]}], "]"}], ",", "#", ",", 
                RowBox[{"Min", "[", 
                 RowBox[{
                  RowBox[{"#", "+", "0.02"}], ",", "1"}], "]"}]}], "}"}], 
              "]"}], "&"}], ",", 
            RowBox[{
            "genesmothers", "\[LeftDoubleBracket]", "whomutates", 
             "\[RightDoubleBracket]"}]}], "]"}]}], ";", "\[IndentingNewLine]", 
         RowBox[{
          RowBox[{
          "genesmothers", "\[LeftDoubleBracket]", "whomutates", 
           "\[RightDoubleBracket]"}], "=", "mutatedgenes"}], ";", 
         "\[IndentingNewLine]", 
         RowBox[{"(*", 
          RowBox[{
          "List", " ", "of", " ", "all", " ", "the", " ", "fathers", " ", 
           "of", " ", "all", " ", "the", " ", "sons"}], "*)"}], 
         "\[IndentingNewLine]", 
         RowBox[{"sonsfathers", "=", 
          RowBox[{"Map", "[", 
           RowBox[{
            RowBox[{
             RowBox[{"RandomChoice", "[", 
              RowBox[{"#", ",", 
               RowBox[{"Nf", "*", "k"}]}], "]"}], "&"}], ",", "malebreeders", 
            ",", "1"}], "]"}]}], ";", "\[IndentingNewLine]", 
         RowBox[{"genesfathers", "=", 
          RowBox[{"Map", "[", 
           RowBox[{"RandomChoice", ",", 
            RowBox[{"Flatten", "[", 
             RowBox[{"sonsfathers", ",", "2"}], "]"}]}], "]"}]}], ";", 
         "\[IndentingNewLine]", 
         RowBox[{"whomutates", "=", 
          RowBox[{"Flatten", "[", "\[IndentingNewLine]", 
           RowBox[{"Position", "[", 
            RowBox[{
             RowBox[{"RandomVariate", "[", 
              RowBox[{
               RowBox[{"BernoulliDistribution", "[", "M", "]"}], ",", 
               RowBox[{"Length", "[", "genesfathers", "]"}]}], "]"}], ",", 
             "1"}], "]"}], "]"}]}], ";", "\[IndentingNewLine]", 
         RowBox[{"mutatedgenes", "=", 
          RowBox[{"Map", "[", 
           RowBox[{
            RowBox[{
             RowBox[{"RandomChoice", "[", 
              RowBox[{"{", 
               RowBox[{
                RowBox[{"Max", "[", 
                 RowBox[{"0", ",", 
                  RowBox[{"#", "-", "0.02"}]}], "]"}], ",", "#", ",", 
                RowBox[{"Min", "[", 
                 RowBox[{
                  RowBox[{"#", "+", "0.02"}], ",", "1"}], "]"}]}], "}"}], 
              "]"}], "&"}], ",", 
            RowBox[{
            "genesfathers", "\[LeftDoubleBracket]", "whomutates", 
             "\[RightDoubleBracket]"}]}], "]"}]}], ";", "\[IndentingNewLine]", 
         RowBox[{
          RowBox[{
          "genesfathers", "\[LeftDoubleBracket]", "whomutates", 
           "\[RightDoubleBracket]"}], "=", "mutatedgenes"}], ";", 
         "\[IndentingNewLine]", 
         RowBox[{"(*", 
          RowBox[{"Creating", " ", "malepredispersal"}], "*)"}], 
         "\[IndentingNewLine]", 
         RowBox[{"malepredispersal", "=", 
          RowBox[{"ArrayReshape", "[", 
           RowBox[{
            RowBox[{"MapThread", "[", 
             RowBox[{
              RowBox[{
               RowBox[{"{", 
                RowBox[{
                 RowBox[{"{", 
                  RowBox[{"#1", ",", "#2"}], "}"}], ",", 
                 RowBox[{"{", 
                  RowBox[{"#3", ",", "#4"}], "}"}]}], "}"}], "&"}], ",", 
              RowBox[{"{", 
               RowBox[{
                RowBox[{"genesmothers", "\[LeftDoubleBracket]", 
                 RowBox[{"1", ";;", 
                  RowBox[{"Length", "@", "genesmothers"}], ";;", "2"}], 
                 "\[RightDoubleBracket]"}], ",", 
                RowBox[{"genesfathers", "\[LeftDoubleBracket]", 
                 RowBox[{"1", ";;", 
                  RowBox[{"Length", "@", "genesfathers"}], ";;", "2"}], 
                 "\[RightDoubleBracket]"}], ",", 
                RowBox[{"genesmothers", "\[LeftDoubleBracket]", 
                 RowBox[{"2", ";;", 
                  RowBox[{"Length", "@", "genesmothers"}], ";;", "2"}], 
                 "\[RightDoubleBracket]"}], ",", 
                RowBox[{"genesfathers", "\[LeftDoubleBracket]", 
                 RowBox[{"2", ";;", 
                  RowBox[{"Length", "@", "genesfathers"}], ";;", "2"}], 
                 "\[RightDoubleBracket]"}]}], "}"}]}], "]"}], ",", 
            RowBox[{"{", 
             RowBox[{"p", ",", 
              RowBox[{"Nf", "*", "k"}], ",", "2", ",", "2"}], "}"}]}], 
           "]"}]}], ";", "\[IndentingNewLine]", "\[IndentingNewLine]", 
         RowBox[{"(*", 
          RowBox[{"Female", " ", "dispersal"}], "*)"}], "\n", "\t", 
         RowBox[{
          RowBox[{"{", 
           RowBox[{"nn", ",", "nk", ",", "n1", ",", "ng"}], "}"}], "=", 
          RowBox[{"Dimensions", "[", "fempredispersal", "]"}]}], ";", 
         "\[IndentingNewLine]", 
         RowBox[{"(*", 
          RowBox[{
           RowBox[{"0", " ", "no", " ", "disperse"}], ";", " ", 
           RowBox[{"1", " ", "disperse", " ", "and", " ", "survive"}], ";", 
           " ", 
           RowBox[{"2", " ", "disperse", " ", "and", " ", "die"}]}], "*)"}], 
         "\[IndentingNewLine]", 
         RowBox[{"dispSel", "=", 
          RowBox[{"Partition", "[", 
           RowBox[{
            RowBox[{"Map", "[", 
             RowBox[{
              RowBox[{
               RowBox[{"If", "[", 
                RowBox[{
                 RowBox[{
                  RowBox[{"RandomReal", "[", "]"}], "<", 
                  RowBox[{
                  "#", "\[LeftDoubleBracket]", "1", 
                   "\[RightDoubleBracket]"}]}], ",", 
                 RowBox[{"(*", "disperses", "*)"}], 
                 RowBox[{"If", "[", 
                  RowBox[{
                   RowBox[{
                    RowBox[{"RandomReal", "[", "]"}], "<", "\[Lambda]f"}], 
                   ",", 
                   RowBox[{"(*", "dies", "*)"}], "2", ",", 
                   RowBox[{"(*", "survives", "*)"}], "1"}], "]"}], ",", 
                 RowBox[{"(*", "stays", "*)"}], "0"}], "]"}], "&"}], ",", 
              RowBox[{"(*", 
               RowBox[{
               "mean", " ", "fem", " ", "and", " ", "male", " ", "disp", " ", 
                "per", " ", "ind"}], "*)"}], 
              RowBox[{"Flatten", "[", 
               RowBox[{
                RowBox[{"Map", "[", 
                 RowBox[{"Mean", ",", "fempredispersal", ",", 
                  RowBox[{"{", "3", "}"}]}], "]"}], ",", "1"}], "]"}]}], 
             "]"}], ",", "nk"}], "]"}]}], ";", "\[IndentingNewLine]", 
         RowBox[{"fempostdispersal", " ", "=", 
          RowBox[{"Pick", "[", 
           RowBox[{"fempredispersal", ",", " ", "dispSel", ",", "0"}], 
           "]"}]}], ";", "\n", "\t", 
         RowBox[{"toleave", " ", "=", 
          RowBox[{"Flatten", "[", 
           RowBox[{
            RowBox[{"Pick", "[", 
             RowBox[{"fempredispersal", ",", " ", "dispSel", ",", "1"}], 
             "]"}], ",", "1"}], "]"}]}], ";", "\n", "\t", 
         RowBox[{"where", "=", 
          RowBox[{"RandomInteger", "[", 
           RowBox[{
            RowBox[{"{", 
             RowBox[{"1", ",", "p"}], "}"}], ",", 
            RowBox[{"Length", "[", "toleave", "]"}]}], "]"}]}], ";", "\n", 
         "\t", 
         RowBox[{"w2l", "=", 
          RowBox[{"MapThread", "[", 
           RowBox[{
            RowBox[{
             RowBox[{"{", 
              RowBox[{"#1", ",", "#2"}], "}"}], "&"}], ",", 
            RowBox[{"{", 
             RowBox[{"where", ",", "toleave"}], "}"}]}], "]"}]}], ";", "\n", 
         "\t", 
         RowBox[{"w2l", "=", 
          RowBox[{"GroupBy", "[", 
           RowBox[{"w2l", ",", "First"}], "]"}]}], ";", "\n", "\t", 
         RowBox[{"w2l", "=", 
          RowBox[{"<|", 
           RowBox[{"Map", "[", 
            RowBox[{
             RowBox[{
              RowBox[{"#", "->", 
               RowBox[{"Map", "[", 
                RowBox[{
                 RowBox[{
                  RowBox[{"Flatten", "[", 
                   RowBox[{
                    RowBox[{"Rest", "[", "#", "]"}], ",", "1"}], "]"}], "&"}],
                  ",", 
                 RowBox[{"w2l", "[", "#", "]"}]}], "]"}]}], "&"}], ",", 
             RowBox[{"Keys", "[", "w2l", "]"}]}], "]"}], "|>"}]}], ";", "\n", 
         "\t", 
         RowBox[{"Map", "[", 
          RowBox[{
           RowBox[{
            RowBox[{"(", 
             RowBox[{
              RowBox[{
              "fempostdispersal", "\[LeftDoubleBracket]", "#", 
               "\[RightDoubleBracket]"}], "=", 
              RowBox[{"Join", "[", 
               RowBox[{
                RowBox[{
                "fempostdispersal", "\[LeftDoubleBracket]", "#", 
                 "\[RightDoubleBracket]"}], ",", 
                RowBox[{"w2l", "[", "#", "]"}]}], "]"}]}], ")"}], "&"}], ",", 
           
           RowBox[{"Keys", "[", "w2l", "]"}]}], "]"}], ";", 
         "\[IndentingNewLine]", "\[IndentingNewLine]", 
         RowBox[{"(*", 
          RowBox[{"Male", " ", "dispersal"}], "*)"}], "\[IndentingNewLine]", 
         RowBox[{
          RowBox[{"{", 
           RowBox[{"nn", ",", "nk", ",", "n1", ",", "ng"}], "}"}], "=", 
          RowBox[{"Dimensions", "[", "malepredispersal", "]"}]}], ";", 
         "\[IndentingNewLine]", 
         RowBox[{"(*", 
          RowBox[{
           RowBox[{"0", " ", "no", " ", "disperse"}], ";", " ", 
           RowBox[{"1", " ", "disperse", " ", "and", " ", "survive"}], ";", 
           " ", 
           RowBox[{"2", " ", "disperse", " ", "and", " ", "die"}]}], "*)"}], 
         RowBox[{"dispSel", "=", 
          RowBox[{"Partition", "[", 
           RowBox[{
            RowBox[{"Map", "[", 
             RowBox[{
              RowBox[{
               RowBox[{"If", "[", 
                RowBox[{
                 RowBox[{
                  RowBox[{"RandomReal", "[", "]"}], "<", 
                  RowBox[{
                  "#", "\[LeftDoubleBracket]", "2", 
                   "\[RightDoubleBracket]"}]}], ",", 
                 RowBox[{"(*", "disperses", "*)"}], 
                 RowBox[{"If", "[", 
                  RowBox[{
                   RowBox[{
                    RowBox[{"RandomReal", "[", "]"}], "<", "\[Lambda]m"}], 
                   ",", 
                   RowBox[{"(*", "dies", "*)"}], "2", ",", 
                   RowBox[{"(*", "survives", "*)"}], "1"}], "]"}], ",", 
                 RowBox[{"(*", "stays", "*)"}], "0"}], "]"}], "&"}], ",", 
              RowBox[{"(*", 
               RowBox[{
               "mean", " ", "fem", " ", "and", " ", "male", " ", "disp", " ", 
                "per", " ", "ind"}], "*)"}], 
              RowBox[{"Flatten", "[", 
               RowBox[{
                RowBox[{"Map", "[", 
                 RowBox[{"Mean", ",", "malepredispersal", ",", 
                  RowBox[{"{", "3", "}"}]}], "]"}], ",", "1"}], "]"}]}], 
             "]"}], ",", "nk"}], "]"}]}], ";", "\n", "\t", 
         RowBox[{"malepostdispersal", " ", "=", 
          RowBox[{"Pick", "[", 
           RowBox[{"malepredispersal", ",", " ", "dispSel", ",", "0"}], 
           "]"}]}], ";", "\n", "\t", 
         RowBox[{"toleave", " ", "=", 
          RowBox[{"Flatten", "[", 
           RowBox[{
            RowBox[{"Pick", "[", 
             RowBox[{"malepredispersal", ",", " ", "dispSel", ",", "1"}], 
             "]"}], ",", "1"}], "]"}]}], ";", "\n", "\t", 
         RowBox[{"where", "=", 
          RowBox[{"RandomInteger", "[", 
           RowBox[{
            RowBox[{"{", 
             RowBox[{"1", ",", "p"}], "}"}], ",", 
            RowBox[{"Length", "[", "toleave", "]"}]}], "]"}]}], ";", "\n", 
         "\t", 
         RowBox[{"w2l", "=", 
          RowBox[{"MapThread", "[", 
           RowBox[{
            RowBox[{
             RowBox[{"{", 
              RowBox[{"#1", ",", "#2"}], "}"}], "&"}], ",", 
            RowBox[{"{", 
             RowBox[{"where", ",", "toleave"}], "}"}]}], "]"}]}], ";", "\n", 
         "\t", 
         RowBox[{"w2l", "=", 
          RowBox[{"GroupBy", "[", 
           RowBox[{"w2l", ",", "First"}], "]"}]}], ";", "\n", "\t", 
         RowBox[{"w2l", "=", 
          RowBox[{"<|", 
           RowBox[{"Map", "[", 
            RowBox[{
             RowBox[{
              RowBox[{"#", "->", 
               RowBox[{"Map", "[", 
                RowBox[{
                 RowBox[{
                  RowBox[{"Flatten", "[", 
                   RowBox[{
                    RowBox[{"Rest", "[", "#", "]"}], ",", "1"}], "]"}], "&"}],
                  ",", 
                 RowBox[{"w2l", "[", "#", "]"}]}], "]"}]}], "&"}], ",", 
             RowBox[{"Keys", "[", "w2l", "]"}]}], "]"}], "|>"}]}], ";", "\n", 
         "\t", 
         RowBox[{"Map", "[", 
          RowBox[{
           RowBox[{
            RowBox[{"(", 
             RowBox[{
              RowBox[{
              "malepostdispersal", "\[LeftDoubleBracket]", "#", 
               "\[RightDoubleBracket]"}], "=", 
              RowBox[{"Join", "[", 
               RowBox[{
                RowBox[{
                "malepostdispersal", "\[LeftDoubleBracket]", "#", 
                 "\[RightDoubleBracket]"}], ",", 
                RowBox[{"w2l", "[", "#", "]"}]}], "]"}]}], ")"}], "&"}], ",", 
           
           RowBox[{"Keys", "[", "w2l", "]"}]}], "]"}], ";", 
         "\[IndentingNewLine]", "\[IndentingNewLine]", 
         RowBox[{"(*", 
          RowBox[{
           RowBox[{"WAR", ":", " ", 
            RowBox[{"for", " ", "covenience"}]}], ",", " ", 
           RowBox[{
           "we", " ", "consider", " ", "all", " ", "patches", " ", "in", " ", 
            "a", " ", 
            RowBox[{"circle", ".", " ", "\[IndentingNewLine]", "In"}], " ", 
            "each", " ", 
            RowBox[{"generation", ":", " ", 
             RowBox[{
              RowBox[{
              "patch", " ", "x", " ", "may", " ", "be", " ", "attacked", " ", 
               "by", " ", "patch", " ", "x"}], "-", 
              RowBox[{
              "1", " ", "and", " ", "may", " ", "attack", " ", "patch", " ", 
               "x"}], "+", "1"}]}]}]}], "*)"}], "\[IndentingNewLine]", 
         "\[IndentingNewLine]", 
         RowBox[{"(*", 
          RowBox[{"Randomise", " ", "order", " ", "of", " ", "patches"}], 
          "*)"}], "\[IndentingNewLine]", 
         RowBox[{"neworder", "=", 
          RowBox[{"RandomSample", "[", 
           RowBox[{
            RowBox[{"Range", "[", 
             RowBox[{"1", ",", "p"}], "]"}], ",", "p"}], "]"}]}], ";", 
         "\[IndentingNewLine]", 
         RowBox[{"fempostdispersal", "=", 
          RowBox[{
          "fempostdispersal", "\[LeftDoubleBracket]", "neworder", 
           "\[RightDoubleBracket]"}]}], ";", "\[IndentingNewLine]", 
         RowBox[{"malepostdispersal", "=", 
          RowBox[{
          "malepostdispersal", "\[LeftDoubleBracket]", "neworder", 
           "\[RightDoubleBracket]"}]}], ";", "\[IndentingNewLine]", 
         "\[IndentingNewLine]", 
         RowBox[{"(*", 
          RowBox[{"Wartable", ":", " ", 
           RowBox[{
            RowBox[{
            "determine", " ", "whether", " ", "group", " ", "x", " ", 
             "attacks", " ", "group", " ", "x"}], "+", 
            RowBox[{
            "1", " ", "and", " ", "whether", " ", "they", " ", "win", " ", 
             "or", " ", "not"}]}]}], "*)"}], "\[IndentingNewLine]", 
         RowBox[{"wartable", "=", 
          RowBox[{"Table", "[", 
           RowBox[{
            RowBox[{"If", "[", 
             RowBox[{
              RowBox[{
               RowBox[{"Random", "[", "]"}], "<", "a"}], ",", 
              RowBox[{"If", "[", 
               RowBox[{
                RowBox[{
                 RowBox[{"Random", "[", "]"}], "<", "0.5"}], ",", 
                "\"\<AW\>\"", ",", "\"\<AL\>\""}], "]"}], ",", "\"\<NA\>\""}],
              "]"}], ",", "p"}], "]"}]}], ";", "\[IndentingNewLine]", 
         RowBox[{"wartableprev", "=", 
          RowBox[{"RotateRight", "[", "wartable", "]"}]}], ";", 
         "\[IndentingNewLine]", "\[IndentingNewLine]", 
         RowBox[{"(*", 
          RowBox[{
          "Determining", " ", "female", " ", "competitiveness", " ", "at", 
           " ", "home", " ", "and", " ", "abroad"}], "*)"}], 
         "\[IndentingNewLine]", 
         RowBox[{"femcomphome", "=", 
          RowBox[{"MapThread", "[", 
           RowBox[{
            RowBox[{
             RowBox[{"Switch", "[", 
              RowBox[{"#1", ",", "\"\<NA\>\"", ",", 
               RowBox[{"ConstantArray", "[", 
                RowBox[{"0.9999", ",", 
                 RowBox[{"Length", "@", "#2"}]}], "]"}], ",", "\"\<AW\>\"", 
               ",", 
               RowBox[{"ConstantArray", "[", 
                RowBox[{"sf", ",", 
                 RowBox[{"Length", "@", "#2"}]}], "]"}], ",", "\"\<AL\>\"", 
               ",", 
               RowBox[{"ConstantArray", "[", 
                RowBox[{"0.9999", ",", 
                 RowBox[{"Length", "@", "#2"}]}], "]"}]}], "]"}], "&"}], ",", 
            
            RowBox[{"{", 
             RowBox[{"wartableprev", ",", "fempostdispersal"}], "}"}]}], 
           "]"}]}], ";", 
         RowBox[{"femcompabroad", "=", 
          RowBox[{"MapThread", "[", 
           RowBox[{
            RowBox[{
             RowBox[{"Switch", "[", 
              RowBox[{"#1", ",", "\"\<NA\>\"", ",", 
               RowBox[{"ConstantArray", "[", 
                RowBox[{"0.0001", ",", 
                 RowBox[{"Length", "@", "#2"}]}], "]"}], ",", "\"\<AW\>\"", 
               ",", 
               RowBox[{"ConstantArray", "[", 
                RowBox[{
                 RowBox[{"(", 
                  RowBox[{"1", "-", "sf"}], ")"}], ",", 
                 RowBox[{"Length", "@", "#2"}]}], "]"}], ",", " ", 
               "\"\<AL\>\"", ",", " ", 
               RowBox[{"ConstantArray", "[", 
                RowBox[{"0.0001", ",", 
                 RowBox[{"Length", "@", "#2"}]}], "]"}]}], "]"}], "&"}], ",", 
            
            RowBox[{"{", 
             RowBox[{"wartable", ",", "fempostdispersal"}], "}"}]}], "]"}]}], 
         ";", "\[IndentingNewLine]", "\[IndentingNewLine]", 
         RowBox[{"(*", 
          RowBox[{
          "Determining", " ", "female", " ", "competitiveness", " ", "at", 
           " ", "home", " ", "and", " ", "abroad"}], "*)"}], 
         "\[IndentingNewLine]", 
         RowBox[{"malecomphome", "=", 
          RowBox[{"MapThread", "[", 
           RowBox[{
            RowBox[{
             RowBox[{"Switch", "[", 
              RowBox[{"#1", ",", "\"\<NA\>\"", ",", 
               RowBox[{"ConstantArray", "[", 
                RowBox[{"0.9999", ",", 
                 RowBox[{"Length", "@", "#2"}]}], "]"}], ",", "\"\<AW\>\"", 
               ",", 
               RowBox[{"ConstantArray", "[", 
                RowBox[{"sm", ",", 
                 RowBox[{"Length", "@", "#2"}]}], "]"}], ",", "\"\<AL\>\"", 
               ",", 
               RowBox[{"ConstantArray", "[", 
                RowBox[{"0.9999", ",", 
                 RowBox[{"Length", "@", "#2"}]}], "]"}]}], "]"}], "&"}], ",", 
            
            RowBox[{"{", 
             RowBox[{"wartableprev", ",", "malepostdispersal"}], "}"}]}], 
           "]"}]}], ";", 
         RowBox[{"malecompabroad", "=", 
          RowBox[{"MapThread", "[", 
           RowBox[{
            RowBox[{
             RowBox[{"Switch", "[", 
              RowBox[{"#1", ",", "\"\<NA\>\"", ",", 
               RowBox[{"ConstantArray", "[", 
                RowBox[{"0.0001", ",", 
                 RowBox[{"Length", "@", "#2"}]}], "]"}], ",", "\"\<AW\>\"", 
               ",", 
               RowBox[{"ConstantArray", "[", 
                RowBox[{
                 RowBox[{"(", 
                  RowBox[{"1", "-", "sm"}], ")"}], ",", 
                 RowBox[{"Length", "@", "#2"}]}], "]"}], ",", " ", 
               "\"\<AL\>\"", ",", " ", 
               RowBox[{"ConstantArray", "[", 
                RowBox[{"0.0001", ",", 
                 RowBox[{"Length", "@", "#2"}]}], "]"}]}], "]"}], "&"}], ",", 
            
            RowBox[{"{", 
             RowBox[{"wartable", ",", "malepostdispersal"}], "}"}]}], "]"}]}],
          ";", "\[IndentingNewLine]", "\[IndentingNewLine]", 
         RowBox[{"(*", 
          RowBox[{
          "Ensuring", " ", "patches", " ", "have", " ", "at", " ", "least", 
           " ", "Nf", " ", "females", " ", "and", " ", "Nm", " ", "males"}], 
          "*)"}], "\[IndentingNewLine]", 
         RowBox[{"outsider", "=", 
          RowBox[{"Flatten", "[", 
           RowBox[{
            RowBox[{"Table", "[", 
             RowBox[{
              RowBox[{"{", 
               RowBox[{"i", ",", "h"}], "}"}], ",", 
              RowBox[{"{", 
               RowBox[{"i", ",", "0", ",", "1", ",", "0.02"}], "}"}], ",", 
              RowBox[{"{", 
               RowBox[{"h", ",", "0", ",", "1", ",", "0.02"}], "}"}]}], "]"}],
             ",", "1"}], "]"}]}], ";", "\[IndentingNewLine]", 
         RowBox[{"fempostdispersal", "=", 
          RowBox[{"ReleaseHold", "[", 
           RowBox[{"Map", "[", 
            RowBox[{
             RowBox[{
              RowBox[{"If", "[", 
               RowBox[{
                RowBox[{
                 RowBox[{"Length", "[", "#", "]"}], "<", "Nf"}], ",", 
                RowBox[{"PadRight", "[", 
                 RowBox[{"#", ",", "Nf", ",", 
                  RowBox[{"Hold", "[", 
                   RowBox[{"{", 
                    RowBox[{
                    RowBox[{"RandomChoice", "[", "outsider", "]"}], ",", 
                    RowBox[{"RandomChoice", "[", "outsider", "]"}]}], "}"}], 
                   "]"}]}], "]"}], ",", "#"}], "]"}], "&"}], ",", 
             "fempostdispersal"}], "]"}], "]"}]}], ";", "\[IndentingNewLine]", 
         RowBox[{"malepostdispersal", "=", 
          RowBox[{"ReleaseHold", "[", 
           RowBox[{"Map", "[", 
            RowBox[{
             RowBox[{
              RowBox[{"If", "[", 
               RowBox[{
                RowBox[{
                 RowBox[{"Length", "[", "#", "]"}], "<", "Nm"}], ",", 
                RowBox[{"PadRight", "[", 
                 RowBox[{"#", ",", "Nm", ",", 
                  RowBox[{"Hold", "[", 
                   RowBox[{"{", 
                    RowBox[{
                    RowBox[{"RandomChoice", "[", "outsider", "]"}], ",", 
                    RowBox[{"RandomChoice", "[", "outsider", "]"}]}], "}"}], 
                   "]"}]}], "]"}], ",", "#"}], "]"}], "&"}], ",", 
             "malepostdispersal"}], "]"}], "]"}]}], ";", 
         "\[IndentingNewLine]", 
         RowBox[{"femcomphome", "=", 
          RowBox[{"Map", "[", 
           RowBox[{
            RowBox[{
             RowBox[{"If", "[", 
              RowBox[{
               RowBox[{
                RowBox[{"Length", "[", "#", "]"}], "<", "Nf"}], ",", 
               RowBox[{"PadRight", "[", 
                RowBox[{"#", ",", "Nf", ",", "0.0001"}], "]"}], ",", "#"}], 
              "]"}], "&"}], ",", "femcomphome"}], "]"}]}], ";", 
         "\[IndentingNewLine]", 
         RowBox[{"femcompabroad", "=", 
          RowBox[{"Map", "[", 
           RowBox[{
            RowBox[{
             RowBox[{"If", "[", 
              RowBox[{
               RowBox[{
                RowBox[{"Length", "[", "#", "]"}], "<", "Nf"}], ",", 
               RowBox[{"PadRight", "[", 
                RowBox[{"#", ",", "Nf", ",", "0.0001"}], "]"}], ",", "#"}], 
              "]"}], "&"}], ",", "femcompabroad"}], "]"}]}], ";", 
         "\[IndentingNewLine]", 
         RowBox[{"malecomphome", "=", 
          RowBox[{"Map", "[", 
           RowBox[{
            RowBox[{
             RowBox[{"If", "[", 
              RowBox[{
               RowBox[{
                RowBox[{"Length", "[", "#", "]"}], "<", "Nm"}], ",", 
               RowBox[{"PadRight", "[", 
                RowBox[{"#", ",", "Nm", ",", "0.0001"}], "]"}], ",", "#"}], 
              "]"}], "&"}], ",", "malecomphome"}], "]"}]}], ";", 
         "\[IndentingNewLine]", 
         RowBox[{"malecompabroad", "=", 
          RowBox[{"Map", "[", 
           RowBox[{
            RowBox[{
             RowBox[{"If", "[", 
              RowBox[{
               RowBox[{
                RowBox[{"Length", "[", "#", "]"}], "<", "Nm"}], ",", 
               RowBox[{"PadRight", "[", 
                RowBox[{"#", ",", "Nm", ",", "0.0001"}], "]"}], ",", "#"}], 
              "]"}], "&"}], ",", "malecompabroad"}], "]"}]}], ";", 
         "\[IndentingNewLine]", "\[IndentingNewLine]", 
         RowBox[{"(*", 
          RowBox[{"Females", ":", " ", 
           RowBox[{"Density", " ", "dependent", " ", "regulation"}]}], "*)"}],
          "\[IndentingNewLine]", 
         RowBox[{"fembreeders", "=", 
          RowBox[{"Table", "[", "\[IndentingNewLine]", 
           RowBox[{
            RowBox[{"If", "[", 
             RowBox[{
              RowBox[{
               RowBox[{
               "wartableprev", "\[LeftDoubleBracket]", "x", 
                "\[RightDoubleBracket]"}], "===", "\"\<AW\>\""}], ",", 
              "\[IndentingNewLine]", 
              RowBox[{"(*", 
               RowBox[{
                RowBox[{
                "FG", " ", "has", " ", "been", " ", "attacked", " ", "by", 
                 " ", "group", " ", "x"}], "-", 
                RowBox[{"1", " ", "and", " ", "group", " ", "x"}], "-", 
                RowBox[{"1", " ", "won", " ", "the", " ", "battle"}]}], 
               "*)"}], "\[IndentingNewLine]", 
              RowBox[{"RandomSample", "[", 
               RowBox[{
                RowBox[{
                 RowBox[{"Join", "[", 
                  RowBox[{
                   RowBox[{
                   "femcomphome", "\[LeftDoubleBracket]", "x", 
                    "\[RightDoubleBracket]"}], ",", 
                   RowBox[{
                    RowBox[{"RotateRight", "[", "femcompabroad", "]"}], 
                    "\[LeftDoubleBracket]", "x", "\[RightDoubleBracket]"}]}], 
                  "]"}], "\[Rule]", 
                 RowBox[{"Join", "[", 
                  RowBox[{
                   RowBox[{
                   "fempostdispersal", "\[LeftDoubleBracket]", "x", 
                    "\[RightDoubleBracket]"}], ",", 
                   RowBox[{
                    RowBox[{"RotateRight", "[", "fempostdispersal", "]"}], 
                    "\[LeftDoubleBracket]", "x", "\[RightDoubleBracket]"}]}], 
                  "]"}]}], ",", "Nf"}], "]"}], ",", "\[IndentingNewLine]", 
              RowBox[{"(*", 
               RowBox[{"Other", " ", "cases"}], "*)"}], "\[IndentingNewLine]", 
              RowBox[{"RandomSample", "[", 
               RowBox[{
                RowBox[{
                 RowBox[{
                 "femcomphome", "\[LeftDoubleBracket]", "x", 
                  "\[RightDoubleBracket]"}], "\[Rule]", 
                 RowBox[{
                 "fempostdispersal", "\[LeftDoubleBracket]", "x", 
                  "\[RightDoubleBracket]"}]}], ",", "Nf"}], "]"}]}], "]"}], 
            ",", 
            RowBox[{"{", 
             RowBox[{"x", ",", "p"}], "}"}]}], "]"}]}], ";", 
         "\[IndentingNewLine]", "\[IndentingNewLine]", 
         RowBox[{"(*", 
          RowBox[{"Males", ":", " ", 
           RowBox[{"Density", " ", "dependent", " ", "regulation"}]}], "*)"}],
          "\[IndentingNewLine]", 
         RowBox[{"malebreeders", "=", 
          RowBox[{"Table", "[", "\[IndentingNewLine]", 
           RowBox[{
            RowBox[{"If", "[", 
             RowBox[{
              RowBox[{
               RowBox[{
               "wartableprev", "\[LeftDoubleBracket]", "x", 
                "\[RightDoubleBracket]"}], "===", "\"\<AW\>\""}], ",", 
              "\[IndentingNewLine]", 
              RowBox[{"(*", 
               RowBox[{
                RowBox[{
                "FG", " ", "has", " ", "been", " ", "attacked", " ", "by", 
                 " ", "group", " ", "x"}], "-", 
                RowBox[{"1", " ", "and", " ", "group", " ", "x"}], "-", 
                RowBox[{"1", " ", "won", " ", "the", " ", "battle"}]}], 
               "*)"}], "\[IndentingNewLine]", 
              RowBox[{"RandomSample", "[", 
               RowBox[{
                RowBox[{
                 RowBox[{"Join", "[", 
                  RowBox[{
                   RowBox[{
                   "malecomphome", "\[LeftDoubleBracket]", "x", 
                    "\[RightDoubleBracket]"}], ",", 
                   RowBox[{
                    RowBox[{"RotateRight", "[", "malecompabroad", "]"}], 
                    "\[LeftDoubleBracket]", "x", "\[RightDoubleBracket]"}]}], 
                  "]"}], "\[Rule]", 
                 RowBox[{"Join", "[", 
                  RowBox[{
                   RowBox[{
                   "malepostdispersal", "\[LeftDoubleBracket]", "x", 
                    "\[RightDoubleBracket]"}], ",", 
                   RowBox[{
                    RowBox[{"RotateRight", "[", "malepostdispersal", "]"}], 
                    "\[LeftDoubleBracket]", "x", "\[RightDoubleBracket]"}]}], 
                  "]"}]}], ",", "Nf"}], "]"}], ",", "\[IndentingNewLine]", 
              RowBox[{"(*", 
               RowBox[{"Other", " ", "cases"}], "*)"}], "\[IndentingNewLine]", 
              RowBox[{"RandomSample", "[", 
               RowBox[{
                RowBox[{
                 RowBox[{
                 "malecomphome", "\[LeftDoubleBracket]", "x", 
                  "\[RightDoubleBracket]"}], "\[Rule]", 
                 RowBox[{
                 "malepostdispersal", "\[LeftDoubleBracket]", "x", 
                  "\[RightDoubleBracket]"}]}], ",", "Nf"}], "]"}]}], "]"}], 
            ",", 
            RowBox[{"{", 
             RowBox[{"x", ",", "p"}], "}"}]}], "]"}]}], ";", 
         "\[IndentingNewLine]", "\[IndentingNewLine]", 
         RowBox[{"femdfgenes", "=", 
          RowBox[{"Flatten", "[", 
           RowBox[{"Pick", "[", 
            RowBox[{"fembreeders", ",", 
             RowBox[{"Table", "[", 
              RowBox[{
               RowBox[{"{", 
                RowBox[{
                 RowBox[{"{", 
                  RowBox[{"1", ",", "1"}], "}"}], ",", 
                 RowBox[{"{", 
                  RowBox[{"0", ",", "0"}], "}"}]}], "}"}], ",", "p", ",", 
               "Nf"}], "]"}], ",", "1"}], "]"}], "]"}]}], ";", 
         "\[IndentingNewLine]", 
         RowBox[{"maledfgenes", "=", 
          RowBox[{"Flatten", "[", 
           RowBox[{"Pick", "[", 
            RowBox[{"malebreeders", ",", 
             RowBox[{"Table", "[", 
              RowBox[{
               RowBox[{"{", 
                RowBox[{
                 RowBox[{"{", 
                  RowBox[{"1", ",", "1"}], "}"}], ",", 
                 RowBox[{"{", 
                  RowBox[{"0", ",", "0"}], "}"}]}], "}"}], ",", "p", ",", 
               "Nm"}], "]"}], ",", "1"}], "]"}], "]"}]}], ";", 
         "\[IndentingNewLine]", 
         RowBox[{"femdmgenes", "=", 
          RowBox[{"Flatten", "[", 
           RowBox[{"Pick", "[", 
            RowBox[{"fembreeders", ",", 
             RowBox[{"Table", "[", 
              RowBox[{
               RowBox[{"{", 
                RowBox[{
                 RowBox[{"{", 
                  RowBox[{"0", ",", "0"}], "}"}], ",", 
                 RowBox[{"{", 
                  RowBox[{"1", ",", "1"}], "}"}]}], "}"}], ",", "p", ",", 
               "Nf"}], "]"}], ",", "1"}], "]"}], "]"}]}], ";", 
         "\[IndentingNewLine]", 
         RowBox[{"maledmgenes", "=", 
          RowBox[{"Flatten", "[", 
           RowBox[{"Pick", "[", 
            RowBox[{"malebreeders", ",", 
             RowBox[{"Table", "[", 
              RowBox[{
               RowBox[{"{", 
                RowBox[{
                 RowBox[{"{", 
                  RowBox[{"0", ",", "0"}], "}"}], ",", 
                 RowBox[{"{", 
                  RowBox[{"1", ",", "1"}], "}"}]}], "}"}], ",", "p", ",", 
               "Nm"}], "]"}], ",", "1"}], "]"}], "]"}]}], ";", 
         "\[IndentingNewLine]", "\[IndentingNewLine]", 
         RowBox[{"(*", 
          RowBox[{"Generation", " ", 
           RowBox[{"average", ":", " ", "df"}]}], "*)"}], 
         "\[IndentingNewLine]", 
         RowBox[{
          RowBox[{
          "dflogger", "\[LeftDoubleBracket]", "g", "\[RightDoubleBracket]"}], 
          "=", 
          RowBox[{
           RowBox[{
            FractionBox["1", "2"], 
            RowBox[{"(", 
             RowBox[{
              FractionBox["1", 
               RowBox[{"2", " ", "Nf", " ", "p"}]], 
              RowBox[{"Apply", "[", 
               RowBox[{"Plus", ",", "femdfgenes"}], "]"}]}], ")"}]}], "+", 
           RowBox[{
            FractionBox["1", "2"], 
            RowBox[{"(", 
             RowBox[{
              FractionBox["1", 
               RowBox[{"2", " ", "Nm", " ", "p"}]], 
              RowBox[{"Apply", "[", 
               RowBox[{"Plus", ",", "maledfgenes"}], "]"}]}], ")"}]}]}]}], 
         ";", "\[IndentingNewLine]", "\[IndentingNewLine]", 
         RowBox[{"(*", 
          RowBox[{"Generation", " ", 
           RowBox[{"average", ":", " ", "dm"}]}], "*)"}], 
         "\[IndentingNewLine]", 
         RowBox[{
          RowBox[{
          "dmlogger", "\[LeftDoubleBracket]", "g", "\[RightDoubleBracket]"}], 
          "=", 
          RowBox[{
           RowBox[{
            FractionBox["1", "2"], 
            RowBox[{"(", 
             RowBox[{
              FractionBox["1", 
               RowBox[{"2", " ", "Nf", " ", "p"}]], 
              RowBox[{"Apply", "[", 
               RowBox[{"Plus", ",", "femdmgenes"}], "]"}]}], ")"}]}], "+", 
           RowBox[{
            FractionBox["1", "2"], 
            RowBox[{"(", 
             RowBox[{
              FractionBox["1", 
               RowBox[{"2", " ", "Nm", " ", "p"}]], 
              RowBox[{"Apply", "[", 
               RowBox[{"Plus", ",", "maledmgenes"}], "]"}]}], ")"}]}]}]}], 
         ";", "\[IndentingNewLine]", "\[IndentingNewLine]", 
         RowBox[{"(*", 
          RowBox[{"10", " ", "random", " ", "points"}], "*)"}], 
         "\[IndentingNewLine]", 
         RowBox[{"dftenrandom", "=", 
          RowBox[{"RandomSample", "[", 
           RowBox[{
            RowBox[{"Join", "[", 
             RowBox[{"femdfgenes", ",", "maledfgenes"}], "]"}], ",", "10"}], 
           "]"}]}], ";", "\[IndentingNewLine]", 
         RowBox[{
          RowBox[{
          "dfrandomlogger", "\[LeftDoubleBracket]", "g", 
           "\[RightDoubleBracket]"}], "=", 
          RowBox[{"Map", "[", 
           RowBox[{
            RowBox[{
             RowBox[{"{", 
              RowBox[{"g", ",", "#"}], "}"}], "&"}], ",", "dftenrandom"}], 
           "]"}]}], ";", "\[IndentingNewLine]", 
         RowBox[{"dmtenrandom", "=", 
          RowBox[{"RandomSample", "[", 
           RowBox[{
            RowBox[{"Join", "[", 
             RowBox[{"femdmgenes", ",", "maledmgenes"}], "]"}], ",", "10"}], 
           "]"}]}], ";", "\[IndentingNewLine]", 
         RowBox[{
          RowBox[{
          "dmrandomlogger", "\[LeftDoubleBracket]", "g", 
           "\[RightDoubleBracket]"}], "=", 
          RowBox[{"Map", "[", 
           RowBox[{
            RowBox[{
             RowBox[{"{", 
              RowBox[{"g", ",", "#"}], "}"}], "&"}], ",", "dmtenrandom"}], 
           "]"}]}], ";"}], "\[IndentingNewLine]", "\[IndentingNewLine]", ",", 
        
        RowBox[{"{", 
         RowBox[{"g", ",", "G"}], "}"}]}], "]"}], ";", 
      RowBox[{"Print", "[", 
       RowBox[{"\"\<Female dispersal= \>\"", ",", 
        RowBox[{
        "dflogger", "\[LeftDoubleBracket]", "G", "\[RightDoubleBracket]"}], 
        ",", "\"\<   Male dispersal= \>\"", ",", 
        RowBox[{
        "dmlogger", "\[LeftDoubleBracket]", "G", "\[RightDoubleBracket]"}]}], 
       "]"}]}], ")"}]}], "]"}]}]], "Input",
 CellChangeTimes->{{3.681214226708127*^9, 3.6812145647127953`*^9}, {
   3.68121459803302*^9, 3.681214673851118*^9}, {3.681214722249309*^9, 
   3.6812147703540373`*^9}, {3.681215031888411*^9, 3.681215179763726*^9}, {
   3.681215307482348*^9, 3.6812153582662*^9}, {3.6812155182015533`*^9, 
   3.68121551849219*^9}, {3.6812157850027857`*^9, 3.681215862328689*^9}, {
   3.681215901704187*^9, 3.6812159371671953`*^9}, {3.681216109122466*^9, 
   3.6812161455214357`*^9}, {3.681216358689296*^9, 3.681216376201923*^9}, {
   3.6812167205602493`*^9, 3.681216744118958*^9}, {3.681216786279084*^9, 
   3.681216787894143*^9}, {3.68121714542624*^9, 3.681217181666724*^9}, {
   3.681217251527444*^9, 3.68121728062099*^9}, {3.682224646883828*^9, 
   3.682224650959495*^9}, {3.682224891225357*^9, 3.6822248960933933`*^9}, {
   3.682225045694262*^9, 3.682225106305911*^9}, {3.682225142000101*^9, 
   3.682225155735188*^9}, {3.682225507367264*^9, 3.6822255374426517`*^9}, {
   3.68222557898591*^9, 3.682225659164006*^9}, {3.6822257186731567`*^9, 
   3.6822257311606073`*^9}, {3.682231259203368*^9, 3.682231272030013*^9}, {
   3.682231303056514*^9, 3.682231433340931*^9}, {3.682231804642271*^9, 
   3.682231808504736*^9}, {3.6822320481155663`*^9, 3.6822320519368687`*^9}, {
   3.682232098425036*^9, 3.682232126462975*^9}, {3.682232228642332*^9, 
   3.682232370544312*^9}, {3.682232437198575*^9, 3.6822324647983513`*^9}, {
   3.682233145634289*^9, 3.6822331559002934`*^9}, 3.6822331968963747`*^9, {
   3.682233227860574*^9, 3.682233232810677*^9}, {3.682247093435816*^9, 
   3.682247153296431*^9}, {3.682247203597946*^9, 3.682247204924667*^9}, {
   3.68224738849168*^9, 3.682247392003949*^9}, {3.6826694913407097`*^9, 
   3.682669533746141*^9}, {3.682669591038232*^9, 3.682669663857885*^9}, {
   3.68266969639922*^9, 3.6826697184072313`*^9}, {3.682669751998191*^9, 
   3.682669792742668*^9}, {3.682669834807569*^9, 3.682669864845564*^9}, {
   3.6826700669531317`*^9, 3.682670070097769*^9}, {3.682670151739965*^9, 
   3.682670181260111*^9}, {3.682670275693653*^9, 3.6826702868125143`*^9}, {
   3.682670339201284*^9, 3.6826703540483637`*^9}, {3.682670755001349*^9, 
   3.6826707618644123`*^9}, {3.682671474140222*^9, 3.682671480314186*^9}, {
   3.682675741778584*^9, 3.6826757601434393`*^9}, {3.6826758241819267`*^9, 
   3.682675833220845*^9}, 3.682676312461418*^9, {3.6826768637548037`*^9, 
   3.682676884672773*^9}, {3.6826770374861183`*^9, 3.682677058092907*^9}, {
   3.682678149699057*^9, 3.6826781506983747`*^9}, {3.682755488801729*^9, 
   3.682755502959025*^9}, {3.682761746742156*^9, 3.682761769371901*^9}, {
   3.68276186068705*^9, 3.682761906259583*^9}, {3.6827621150793324`*^9, 
   3.682762122070777*^9}, {3.6827621672054234`*^9, 3.682762238226511*^9}, {
   3.682762294994474*^9, 3.6827622992409697`*^9}, {3.682762330872126*^9, 
   3.682762331032846*^9}, 3.682762488551063*^9, {3.682762539361498*^9, 
   3.682762567409243*^9}, {3.682762874530324*^9, 3.6827628990850763`*^9}, {
   3.682762952707635*^9, 3.6827630081770573`*^9}, {3.6827630837188377`*^9, 
   3.682763117805187*^9}, {3.682763300310458*^9, 3.682763353748728*^9}, {
   3.6827634029235287`*^9, 3.6827634081869392`*^9}, {3.682763460833618*^9, 
   3.6827635409588337`*^9}, {3.682763575388939*^9, 3.6827637832137737`*^9}, {
   3.682763972223082*^9, 3.682764030108666*^9}, {3.682764095449814*^9, 
   3.682764227340105*^9}, {3.682764355023138*^9, 3.6827644919285717`*^9}, {
   3.682764539382362*^9, 3.6827645616304817`*^9}, {3.6827648022518873`*^9, 
   3.682764806586299*^9}, {3.682764895910694*^9, 3.682764946828445*^9}, {
   3.682765411207119*^9, 3.682765446069428*^9}, {3.682765568288474*^9, 
   3.6827655772949963`*^9}, {3.682765711170191*^9, 3.682765871497802*^9}, {
   3.682766117916745*^9, 3.682766195721286*^9}, {3.682766242543509*^9, 
   3.68276626707752*^9}, {3.682766343300098*^9, 3.68276646038752*^9}, {
   3.682766681801346*^9, 3.6827666977682056`*^9}, {3.682766734846784*^9, 
   3.682766758292835*^9}, {3.6827679843921213`*^9, 3.682768042972554*^9}, {
   3.6827681130478783`*^9, 3.6827681764447737`*^9}, {3.682768258625144*^9, 
   3.682768485154656*^9}, {3.682768517937778*^9, 3.682768534120554*^9}, {
   3.682768661394967*^9, 3.682768746901252*^9}, {3.6827687830277357`*^9, 
   3.68276885952737*^9}, {3.682768910221799*^9, 3.682768940459681*^9}, {
   3.6827690474794493`*^9, 3.682769202868601*^9}, {3.682769811830559*^9, 
   3.682769872331382*^9}, {3.682770009424759*^9, 3.68277001265101*^9}, {
   3.682833523361665*^9, 3.6828335498768263`*^9}, {3.682852943985301*^9, 
   3.6828529787286377`*^9}, {3.682853253178125*^9, 3.682853283788603*^9}, {
   3.682853353793006*^9, 3.682853447629537*^9}, {3.682853640556566*^9, 
   3.682853643282716*^9}, {3.682853682550187*^9, 3.682853682653414*^9}, {
   3.682853715964878*^9, 3.682853722662118*^9}, {3.682854283047186*^9, 
   3.6828542939266157`*^9}, {3.682857060132065*^9, 3.682857072239819*^9}, {
   3.682915421575185*^9, 3.682915429969348*^9}, {3.682915491941819*^9, 
   3.682915548829526*^9}, {3.682915686351967*^9, 3.682915701013165*^9}, {
   3.6829201490204573`*^9, 3.682920267181293*^9}, {3.682920606578771*^9, 
   3.682920607778515*^9}, {3.682923800762336*^9, 3.682923801592959*^9}, {
   3.683010436073147*^9, 3.683010445806267*^9}, {3.68301054561761*^9, 
   3.6830107481729794`*^9}, {3.6832653607606907`*^9, 
   3.6832653706481113`*^9}, {3.683266244112206*^9, 3.6832664415013237`*^9}, {
   3.6832664741656847`*^9, 3.683266495831369*^9}, {3.683267590857383*^9, 
   3.683267595593027*^9}, {3.683271114791174*^9, 3.6832711317962093`*^9}, {
   3.683281818862277*^9, 3.6832818443401823`*^9}, {3.6832819160330477`*^9, 
   3.683281926552517*^9}, {3.683282069672276*^9, 3.6832820769758873`*^9}, {
   3.6832821198376017`*^9, 3.68328222325626*^9}, {3.6832822727011633`*^9, 
   3.68328229950793*^9}, 3.683282936452074*^9, {3.683370305647222*^9, 
   3.683370309818747*^9}, {3.683370363999453*^9, 3.6833704275273647`*^9}, {
   3.683370497794716*^9, 3.683370511833962*^9}, {3.683370969130939*^9, 
   3.683371000496772*^9}, {3.683371042070148*^9, 3.683371078836203*^9}, {
   3.683373243860958*^9, 3.683373250289439*^9}, {3.6833738930482483`*^9, 
   3.683373893152149*^9}, {3.683434485482294*^9, 3.683434512911186*^9}, {
   3.683434925441255*^9, 3.683434939768635*^9}, {3.6834350167971478`*^9, 
   3.683435027516079*^9}, {3.6834350656266527`*^9, 3.683435105823681*^9}, 
   3.683435153213303*^9, {3.6834351963054333`*^9, 3.683435333395048*^9}, {
   3.683435419133572*^9, 3.683435529496859*^9}, {3.6834356621129427`*^9, 
   3.683435694062498*^9}, {3.683435757357139*^9, 3.683435759555661*^9}, {
   3.6834358888999147`*^9, 3.68343604172427*^9}, {3.683437684125454*^9, 
   3.6834377187212057`*^9}, {3.683437756544119*^9, 3.683437809436082*^9}, {
   3.683438799042419*^9, 3.6834388694921722`*^9}, {3.683439025606502*^9, 
   3.683439121463697*^9}, {3.6834396110778522`*^9, 3.683439623284944*^9}, {
   3.683459623492991*^9, 3.6834596614826717`*^9}, {3.683459704636407*^9, 
   3.6834597922688217`*^9}, {3.683975379276155*^9, 3.683975388211434*^9}, {
   3.6840631276926937`*^9, 3.68406325353224*^9}, {3.684063321119726*^9, 
   3.684063399537607*^9}, 3.684063548539554*^9, {3.684063669646291*^9, 
   3.68406370719337*^9}, {3.6840639633162537`*^9, 3.684064051373955*^9}, {
   3.684064576429583*^9, 3.684064761503512*^9}, {3.684064817629592*^9, 
   3.6840648242913313`*^9}, {3.6840648640031*^9, 3.684064866722784*^9}, {
   3.684126287054233*^9, 3.6841262957047243`*^9}, {3.684128725716556*^9, 
   3.68412874969652*^9}, 3.684129340790328*^9, {3.684131546688252*^9, 
   3.684131548405303*^9}, {3.684147050792185*^9, 3.6841470709037333`*^9}, {
   3.684149862459711*^9, 3.684150009179594*^9}, {3.684150112456418*^9, 
   3.6841501880192137`*^9}, {3.684150272235293*^9, 3.684150274567905*^9}, {
   3.684231168230357*^9, 3.684231171193651*^9}, {3.684240896805726*^9, 
   3.684240938050478*^9}, {3.684241027899623*^9, 3.684241040881171*^9}, {
   3.684241083790506*^9, 3.684241115485634*^9}, {3.6842412043720016`*^9, 
   3.684241226289336*^9}, {3.6842587298145447`*^9, 3.684258731069973*^9}, {
   3.6842591994932823`*^9, 3.684259202211485*^9}, {3.684302548938072*^9, 
   3.6843025517400923`*^9}, {3.684348772074181*^9, 3.684348775235303*^9}, {
   3.6844305120135927`*^9, 3.68443057161108*^9}, {3.684478622350609*^9, 
   3.68447864888451*^9}, {3.6848309835335817`*^9, 3.684831005107006*^9}, {
   3.684831346189061*^9, 3.68483134723525*^9}, {3.684831466062046*^9, 
   3.684831467605063*^9}, {3.6848319789308968`*^9, 3.684831982342354*^9}, {
   3.685079244294241*^9, 3.685079244660057*^9}, {3.6850799774092693`*^9, 
   3.685079996962237*^9}, {3.685080126998996*^9, 3.685080204688487*^9}, {
   3.6850803135943003`*^9, 3.685080349341052*^9}, {3.6850805012133703`*^9, 
   3.6850805309360933`*^9}, 3.685080561753927*^9, {3.685080884642166*^9, 
   3.685080888776667*^9}, {3.685081176647037*^9, 3.685081180188469*^9}, {
   3.6850814846759987`*^9, 3.6850814858139*^9}, {3.68508169416609*^9, 
   3.6850817052036667`*^9}, {3.685082251413451*^9, 3.685082265915469*^9}, 
   3.6852513614777308`*^9, {3.6852513921950703`*^9, 3.685251436361288*^9}, 
   3.685251721778112*^9, {3.685251824988489*^9, 3.685251883081112*^9}, {
   3.685272788493024*^9, 3.685272805489643*^9}, {3.685273133214188*^9, 
   3.685273147532586*^9}, {3.685274162958218*^9, 3.685274170376573*^9}, {
   3.6852747887466803`*^9, 3.6852747922121572`*^9}, 3.685276769715014*^9, {
   3.685523948896822*^9, 3.685523953772567*^9}, {3.685524034524633*^9, 
   3.685524039870377*^9}, 3.6855247841586123`*^9, 3.6855306382654676`*^9, {
   3.685615497567849*^9, 3.685615500038727*^9}, {3.685615817586945*^9, 
   3.685615819889468*^9}, {3.68561716225204*^9, 3.685617162541239*^9}, {
   3.685711849747162*^9, 3.685711850177227*^9}, {3.685728889468666*^9, 
   3.685728889728917*^9}, {3.6858573080252542`*^9, 3.685857410123556*^9}, {
   3.685859017872281*^9, 3.6858592232898684`*^9}, {3.685859790096773*^9, 
   3.685859805877038*^9}, {3.6858607342123938`*^9, 3.685860737838855*^9}, {
   3.685861943355946*^9, 3.685861946557382*^9}, {3.68587076395778*^9, 
   3.6858708093199997`*^9}, {3.685871096025622*^9, 3.685871111207775*^9}, {
   3.685871236856825*^9, 3.685871247596874*^9}, 3.6858713325267963`*^9, {
   3.685871371221136*^9, 3.6858713869601803`*^9}, {3.685871453445331*^9, 
   3.685871454324086*^9}, {3.685871498224842*^9, 3.685871543101766*^9}, {
   3.685874968726053*^9, 3.6858749885504503`*^9}, {3.6858754682750397`*^9, 
   3.6858755222713823`*^9}, {3.685875655491588*^9, 3.685875662847443*^9}, {
   3.6858757233176203`*^9, 3.685875734149737*^9}, {3.685876656836912*^9, 
   3.6858766631167088`*^9}, {3.685876774736761*^9, 3.6858767933650837`*^9}, {
   3.68587695831645*^9, 3.6858769585719547`*^9}, {3.685944799357017*^9, 
   3.6859448104261847`*^9}, {3.685944870301037*^9, 3.685944908847328*^9}, {
   3.685945215451475*^9, 3.6859452808615828`*^9}, 3.685946508737224*^9, {
   3.685964566222886*^9, 3.6859645694996243`*^9}, {3.6859646167866*^9, 
   3.685964620785223*^9}, {3.6859652389180393`*^9, 3.685965242216074*^9}, {
   3.686130746569231*^9, 3.6861307760097437`*^9}, {3.6861308570908957`*^9, 
   3.68613096221706*^9}, {3.686131169746462*^9, 3.686131170077993*^9}, {
   3.686297300894887*^9, 3.686297431522379*^9}, 3.686297476153*^9, {
   3.686298276763328*^9, 3.6862983345401993`*^9}, {3.6862984143095303`*^9, 
   3.68629841756877*^9}, {3.686466903526905*^9, 3.686466929285984*^9}, 
   3.6864677425392017`*^9, {3.686468639097454*^9, 3.686468677567583*^9}, {
   3.686478020261107*^9, 3.6864780340359077`*^9}, {3.686505217639325*^9, 
   3.686505236508243*^9}, {3.6867215601577377`*^9, 3.686721573230755*^9}, {
   3.686722391581449*^9, 3.686722430188759*^9}, 3.6867225045547113`*^9, {
   3.686915827714902*^9, 3.686915893602276*^9}, {3.686915926947028*^9, 
   3.686916040294043*^9}, {3.6869162737000504`*^9, 3.6869162897659607`*^9}, {
   3.686917523494089*^9, 3.686917595499194*^9}, {3.686920897939308*^9, 
   3.6869209339014997`*^9}, {3.6869209733570633`*^9, 
   3.6869210006272287`*^9}, {3.6869210321899967`*^9, 3.686921032567587*^9}, {
   3.686921071656088*^9, 3.6869211244068336`*^9}, {3.6869212634006767`*^9, 
   3.6869212686504993`*^9}, {3.68692130520131*^9, 3.6869213062349653`*^9}, {
   3.68692280214771*^9, 3.686922804072214*^9}, {3.6869231965074053`*^9, 
   3.686923570908372*^9}, {3.68692432776518*^9, 3.6869243283541927`*^9}, {
   3.6875835667507963`*^9, 3.687583577675102*^9}, {3.688196749119566*^9, 
   3.688196789330645*^9}, {3.6881987251877623`*^9, 3.688198763711924*^9}, {
   3.688199435990499*^9, 3.688199436217194*^9}, {3.6881994662568483`*^9, 
   3.688199474091052*^9}, 3.688199504320714*^9, 3.688199574186385*^9, {
   3.68933797824955*^9, 3.689338000479142*^9}}]
}, Open  ]],

Cell[CellGroupData[{

Cell["Belligerence evolution", "Section",
 CellChangeTimes->{{3.686723512089018*^9, 3.686723513372343*^9}, {
  3.686724210228533*^9, 3.686724213990823*^9}, {3.689340354870612*^9, 
  3.689340356118011*^9}}],

Cell[BoxData[
 RowBox[{
  RowBox[{"BelligerenceIndividual", "[", 
   RowBox[{
   "mf_", ",", "mm_", ",", "\[Chi]a_", ",", "\[Eta]a_", ",", "sf_", ",", 
    "sm_", ",", "M_", ",", "Nf_Integer", ",", "Nm_Integer", ",", "p_Integer", 
    ",", "k_Integer", ",", "G_Integer"}], "]"}], ":=", "\[IndentingNewLine]", 
  
  RowBox[{"Block", "[", 
   RowBox[{
    RowBox[{"{", 
     RowBox[{"$HistoryLength", "=", "5"}], "}"}], ",", "\[IndentingNewLine]", 
    
    RowBox[{"(", 
     RowBox[{"(*", 
      RowBox[{
      "Logger", " ", "to", " ", "store", " ", "belligerence", " ", 
       "generation", " ", "average"}], "*)"}], "\[IndentingNewLine]", 
     RowBox[{
      RowBox[{"logger", "=", 
       RowBox[{"Table", "[", 
        RowBox[{"0", ",", "G"}], "]"}]}], ";", "\[IndentingNewLine]", 
      "\[IndentingNewLine]", 
      RowBox[{"(*", 
       RowBox[{
       "Logger", " ", "to", " ", "store", " ", "10", " ", "random", " ", 
        "gene", " ", "values", " ", "per", " ", "generation"}], "*)"}], 
      "\[IndentingNewLine]", 
      RowBox[{"randomlogger", "=", 
       RowBox[{"Table", "[", 
        RowBox[{"0", ",", "G"}], "]"}]}], ";", "\[IndentingNewLine]", 
      "\[IndentingNewLine]", 
      RowBox[{"(*", 
       RowBox[{"Belligerence", " ", "cost", " ", "function"}], "*)"}], 
      "\[IndentingNewLine]", 
      RowBox[{
       RowBox[{"t", "[", "A_", "]"}], ":=", 
       RowBox[{"1", "-", 
        RowBox[{"\[Chi]a", " ", 
         SuperscriptBox["A", "\[Eta]a"]}]}]}], ";", "\[IndentingNewLine]", 
      "\[IndentingNewLine]", 
      RowBox[{"(*", 
       RowBox[{"Initial", " ", "male", " ", "and", " ", "female", " ", 
        RowBox[{"breeders", ".", " ", "Only"}], " ", 
        RowBox[{"locus", ":", " ", "belligerence"}]}], "*)"}], 
      "\[IndentingNewLine]", 
      RowBox[{"fembreeders", "=", 
       RowBox[{"Table", "[", 
        RowBox[{
         RowBox[{"{", 
          RowBox[{
           RowBox[{"RandomChoice", "[", 
            RowBox[{"Range", "[", 
             RowBox[{"0", ",", "1", ",", "0.02"}], "]"}], "]"}], ",", 
           RowBox[{"RandomChoice", "[", 
            RowBox[{"Range", "[", 
             RowBox[{"0", ",", "1", ",", "0.02"}], "]"}], "]"}]}], "}"}], ",", 
         RowBox[{"{", "p", "}"}], ",", 
         RowBox[{"{", "Nf", "}"}]}], "]"}]}], ";", "\[IndentingNewLine]", 
      RowBox[{"malebreeders", "=", 
       RowBox[{"Table", "[", 
        RowBox[{
         RowBox[{"{", 
          RowBox[{
           RowBox[{"RandomChoice", "[", 
            RowBox[{"Range", "[", 
             RowBox[{"0", ",", "1", ",", "0.02"}], "]"}], "]"}], ",", 
           RowBox[{"RandomChoice", "[", 
            RowBox[{"Range", "[", 
             RowBox[{"0", ",", "1", ",", "0.02"}], "]"}], "]"}]}], "}"}], ",", 
         RowBox[{"{", "p", "}"}], ",", 
         RowBox[{"{", "Nm", "}"}]}], "]"}]}], ";", "\[IndentingNewLine]", 
      "\[IndentingNewLine]", 
      RowBox[{"Do", "[", "\[IndentingNewLine]", "\[IndentingNewLine]", 
       RowBox[{"(*", 
        RowBox[{"Reproduction", ":", " ", 
         RowBox[{
         "generating", " ", "daughters", " ", "under", " ", "absolute", " ", 
          "promiscuity"}]}], "*)"}], "\[IndentingNewLine]", 
       RowBox[{"(*", 
        RowBox[{
        "List", " ", "of", " ", "all", " ", "the", " ", "mothers", " ", "of", 
         " ", "all", " ", "the", " ", "daughters"}], "*)"}], 
       "\[IndentingNewLine]", 
       RowBox[{
        RowBox[{
         RowBox[{"daughtersmothers", "=", 
          RowBox[{"Table", "[", 
           RowBox[{
            RowBox[{"Sequence", "@@", 
             RowBox[{"ConstantArray", "[", 
              RowBox[{
               RowBox[{"fembreeders", "\[LeftDoubleBracket]", 
                RowBox[{"x", ",", "y"}], "\[RightDoubleBracket]"}], ",", 
               "k"}], "]"}]}], ",", 
            RowBox[{"{", 
             RowBox[{"x", ",", "p"}], "}"}], ",", 
            RowBox[{"{", 
             RowBox[{"y", ",", "Nf"}], "}"}]}], "]"}]}], ";", 
         "\[IndentingNewLine]", 
         RowBox[{"genesmothers", "=", 
          RowBox[{"Map", "[", 
           RowBox[{"RandomChoice", ",", 
            RowBox[{"Flatten", "[", 
             RowBox[{"daughtersmothers", ",", "1"}], "]"}]}], "]"}]}], ";", 
         "\[IndentingNewLine]", 
         RowBox[{"whomutates", "=", 
          RowBox[{"Flatten", "[", "\[IndentingNewLine]", 
           RowBox[{"Position", "[", 
            RowBox[{
             RowBox[{"RandomVariate", "[", 
              RowBox[{
               RowBox[{"BernoulliDistribution", "[", "M", "]"}], ",", 
               RowBox[{"Length", "[", "genesmothers", "]"}]}], "]"}], ",", 
             "1"}], "]"}], "]"}]}], ";", "\[IndentingNewLine]", 
         RowBox[{"mutatedgenes", "=", 
          RowBox[{"Map", "[", 
           RowBox[{
            RowBox[{
             RowBox[{"RandomChoice", "[", 
              RowBox[{"{", 
               RowBox[{
                RowBox[{"Max", "[", 
                 RowBox[{"0", ",", 
                  RowBox[{"#", "-", "0.02"}]}], "]"}], ",", "#", ",", 
                RowBox[{"Min", "[", 
                 RowBox[{
                  RowBox[{"#", "+", "0.02"}], ",", "1"}], "]"}]}], "}"}], 
              "]"}], "&"}], ",", 
            RowBox[{
            "genesmothers", "\[LeftDoubleBracket]", "whomutates", 
             "\[RightDoubleBracket]"}]}], "]"}]}], ";", "\[IndentingNewLine]", 
         RowBox[{
          RowBox[{
          "genesmothers", "\[LeftDoubleBracket]", "whomutates", 
           "\[RightDoubleBracket]"}], "=", "mutatedgenes"}], ";", 
         "\[IndentingNewLine]", 
         RowBox[{"(*", 
          RowBox[{
          "List", " ", "of", " ", "all", " ", "the", " ", "fathers", " ", 
           "of", " ", "all", " ", "the", " ", "daughters"}], "*)"}], 
         "\[IndentingNewLine]", 
         RowBox[{"daughtersfathers", "=", 
          RowBox[{"Map", "[", 
           RowBox[{
            RowBox[{
             RowBox[{"RandomChoice", "[", 
              RowBox[{"#", ",", 
               RowBox[{"Nf", "*", "k"}]}], "]"}], "&"}], ",", "malebreeders", 
            ",", "1"}], "]"}]}], ";", "\[IndentingNewLine]", 
         RowBox[{"genesfathers", "=", 
          RowBox[{"Map", "[", 
           RowBox[{"RandomChoice", ",", 
            RowBox[{"Flatten", "[", 
             RowBox[{"daughtersfathers", ",", "1"}], "]"}]}], "]"}]}], ";", 
         "\[IndentingNewLine]", 
         RowBox[{"whomutates", "=", 
          RowBox[{"Flatten", "[", "\[IndentingNewLine]", 
           RowBox[{"Position", "[", 
            RowBox[{
             RowBox[{"RandomVariate", "[", 
              RowBox[{
               RowBox[{"BernoulliDistribution", "[", "M", "]"}], ",", 
               RowBox[{"Length", "[", "genesfathers", "]"}]}], "]"}], ",", 
             "1"}], "]"}], "]"}]}], ";", "\[IndentingNewLine]", 
         RowBox[{"mutatedgenes", "=", 
          RowBox[{"Map", "[", 
           RowBox[{
            RowBox[{
             RowBox[{"RandomChoice", "[", 
              RowBox[{"{", 
               RowBox[{
                RowBox[{"Max", "[", 
                 RowBox[{"0", ",", 
                  RowBox[{"#", "-", "0.02"}]}], "]"}], ",", "#", ",", 
                RowBox[{"Min", "[", 
                 RowBox[{
                  RowBox[{"#", "+", "0.02"}], ",", "1"}], "]"}]}], "}"}], 
              "]"}], "&"}], ",", 
            RowBox[{
            "genesfathers", "\[LeftDoubleBracket]", "whomutates", 
             "\[RightDoubleBracket]"}]}], "]"}]}], ";", "\[IndentingNewLine]", 
         RowBox[{
          RowBox[{
          "genesfathers", "\[LeftDoubleBracket]", "whomutates", 
           "\[RightDoubleBracket]"}], "=", "mutatedgenes"}], ";", 
         "\[IndentingNewLine]", 
         RowBox[{"(*", 
          RowBox[{"Creating", " ", "fempredispersal"}], "*)"}], 
         "\[IndentingNewLine]", 
         RowBox[{"fempredispersal", "=", 
          RowBox[{"ArrayReshape", "[", 
           RowBox[{
            RowBox[{"MapThread", "[", 
             RowBox[{
              RowBox[{
               RowBox[{"{", 
                RowBox[{"#1", ",", "#2"}], "}"}], "&"}], ",", 
              RowBox[{"{", 
               RowBox[{"genesmothers", ",", "genesfathers"}], "}"}]}], "]"}], 
            ",", 
            RowBox[{"{", 
             RowBox[{"p", ",", 
              RowBox[{"Nf", "*", "k"}], ",", "2"}], "}"}]}], "]"}]}], ";", 
         "\[IndentingNewLine]", "\[IndentingNewLine]", 
         RowBox[{"(*", 
          RowBox[{"Reproduction", ":", " ", 
           RowBox[{
           "generating", " ", "sons", " ", "under", " ", "absolute", " ", 
            "promiscuity"}]}], "*)"}], "\[IndentingNewLine]", 
         RowBox[{"(*", 
          RowBox[{
          "List", " ", "of", " ", "all", " ", "the", " ", "mothers", " ", 
           "of", " ", "all", " ", "the", " ", "sons"}], "*)"}], 
         "\[IndentingNewLine]", 
         RowBox[{"sonsmothers", "=", 
          RowBox[{"Table", "[", 
           RowBox[{
            RowBox[{"Sequence", "@@", 
             RowBox[{"ConstantArray", "[", 
              RowBox[{
               RowBox[{"fembreeders", "\[LeftDoubleBracket]", 
                RowBox[{"x", ",", "y"}], "\[RightDoubleBracket]"}], ",", 
               "k"}], "]"}]}], ",", 
            RowBox[{"{", 
             RowBox[{"x", ",", "p"}], "}"}], ",", 
            RowBox[{"{", 
             RowBox[{"y", ",", "Nf"}], "}"}]}], "]"}]}], ";", 
         "\[IndentingNewLine]", 
         RowBox[{"genesmothers", "=", 
          RowBox[{"Map", "[", 
           RowBox[{"RandomChoice", ",", 
            RowBox[{"Flatten", "[", 
             RowBox[{"sonsmothers", ",", "1"}], "]"}]}], "]"}]}], ";", 
         "\[IndentingNewLine]", 
         RowBox[{"whomutates", "=", 
          RowBox[{"Flatten", "[", "\[IndentingNewLine]", 
           RowBox[{"Position", "[", 
            RowBox[{
             RowBox[{"RandomVariate", "[", 
              RowBox[{
               RowBox[{"BernoulliDistribution", "[", "M", "]"}], ",", 
               RowBox[{"Length", "[", "genesmothers", "]"}]}], "]"}], ",", 
             "1"}], "]"}], "]"}]}], ";", "\[IndentingNewLine]", 
         RowBox[{"mutatedgenes", "=", 
          RowBox[{"Map", "[", 
           RowBox[{
            RowBox[{
             RowBox[{"RandomChoice", "[", 
              RowBox[{"{", 
               RowBox[{
                RowBox[{"Max", "[", 
                 RowBox[{"0", ",", 
                  RowBox[{"#", "-", "0.02"}]}], "]"}], ",", "#", ",", 
                RowBox[{"Min", "[", 
                 RowBox[{
                  RowBox[{"#", "+", "0.02"}], ",", "1"}], "]"}]}], "}"}], 
              "]"}], "&"}], ",", 
            RowBox[{
            "genesmothers", "\[LeftDoubleBracket]", "whomutates", 
             "\[RightDoubleBracket]"}]}], "]"}]}], ";", "\[IndentingNewLine]", 
         RowBox[{
          RowBox[{
          "genesmothers", "\[LeftDoubleBracket]", "whomutates", 
           "\[RightDoubleBracket]"}], "=", "mutatedgenes"}], ";", 
         "\[IndentingNewLine]", 
         RowBox[{"(*", 
          RowBox[{
          "List", " ", "of", " ", "all", " ", "the", " ", "fathers", " ", 
           "of", " ", "all", " ", "the", " ", "sons"}], "*)"}], 
         "\[IndentingNewLine]", 
         RowBox[{"sonsfathers", "=", 
          RowBox[{"Map", "[", 
           RowBox[{
            RowBox[{
             RowBox[{"RandomChoice", "[", 
              RowBox[{"#", ",", 
               RowBox[{"Nf", "*", "k"}]}], "]"}], "&"}], ",", "malebreeders", 
            ",", "1"}], "]"}]}], ";", "\[IndentingNewLine]", 
         RowBox[{"genesfathers", "=", 
          RowBox[{"Map", "[", 
           RowBox[{"RandomChoice", ",", 
            RowBox[{"Flatten", "[", 
             RowBox[{"sonsfathers", ",", "1"}], "]"}]}], "]"}]}], ";", 
         "\[IndentingNewLine]", 
         RowBox[{"whomutates", "=", 
          RowBox[{"Flatten", "[", "\[IndentingNewLine]", 
           RowBox[{"Position", "[", 
            RowBox[{
             RowBox[{"RandomVariate", "[", 
              RowBox[{
               RowBox[{"BernoulliDistribution", "[", "M", "]"}], ",", 
               RowBox[{"Length", "[", "genesfathers", "]"}]}], "]"}], ",", 
             "1"}], "]"}], "]"}]}], ";", "\[IndentingNewLine]", 
         RowBox[{"mutatedgenes", "=", 
          RowBox[{"Map", "[", 
           RowBox[{
            RowBox[{
             RowBox[{"RandomChoice", "[", 
              RowBox[{"{", 
               RowBox[{
                RowBox[{"Max", "[", 
                 RowBox[{"0", ",", 
                  RowBox[{"#", "-", "0.02"}]}], "]"}], ",", "#", ",", 
                RowBox[{"Min", "[", 
                 RowBox[{
                  RowBox[{"#", "+", "0.02"}], ",", "1"}], "]"}]}], "}"}], 
              "]"}], "&"}], ",", 
            RowBox[{
            "genesfathers", "\[LeftDoubleBracket]", "whomutates", 
             "\[RightDoubleBracket]"}]}], "]"}]}], ";", "\[IndentingNewLine]", 
         RowBox[{
          RowBox[{
          "genesfathers", "\[LeftDoubleBracket]", "whomutates", 
           "\[RightDoubleBracket]"}], "=", "mutatedgenes"}], ";", 
         "\[IndentingNewLine]", 
         RowBox[{"(*", 
          RowBox[{"Creating", " ", "malepredispersal"}], "*)"}], 
         "\[IndentingNewLine]", 
         RowBox[{"malepredispersal", "=", 
          RowBox[{"ArrayReshape", "[", 
           RowBox[{
            RowBox[{"MapThread", "[", 
             RowBox[{
              RowBox[{
               RowBox[{"{", 
                RowBox[{"#1", ",", "#2"}], "}"}], "&"}], ",", 
              RowBox[{"{", 
               RowBox[{"genesmothers", ",", "genesfathers"}], "}"}]}], "]"}], 
            ",", 
            RowBox[{"{", 
             RowBox[{"p", ",", 
              RowBox[{"Nf", "*", "k"}], ",", "2"}], "}"}]}], "]"}]}], ";", 
         "\[IndentingNewLine]", "\[IndentingNewLine]", 
         RowBox[{"(*", 
          RowBox[{"Female", " ", "dispersal"}], "*)"}], "\n", "\t", 
         RowBox[{
          RowBox[{"{", 
           RowBox[{"nn", ",", "nk", ",", "n1"}], "}"}], "=", 
          RowBox[{"Dimensions", "[", "fempredispersal", "]"}]}], ";", "\n", 
         "\t", 
         RowBox[{"migSel", "=", 
          RowBox[{"Partition", "[", 
           RowBox[{
            RowBox[{"RandomVariate", "[", 
             RowBox[{
              RowBox[{"BernoulliDistribution", "[", "mm", "]"}], ",", 
              RowBox[{"nn", "*", "nk"}]}], "]"}], ",", "nk"}], "]"}]}], ";", 
         "\n", "\t", 
         RowBox[{"fempostdispersal", " ", "=", 
          RowBox[{"Pick", "[", 
           RowBox[{"fempredispersal", ",", " ", "migSel", ",", "0"}], "]"}]}],
          ";", "\n", "\t", 
         RowBox[{"toleave", " ", "=", 
          RowBox[{"Flatten", "[", 
           RowBox[{
            RowBox[{"Pick", "[", 
             RowBox[{"fempredispersal", ",", " ", "migSel", ",", "1"}], "]"}],
             ",", "1"}], "]"}]}], ";", "\n", "\t", 
         RowBox[{"where", "=", 
          RowBox[{"RandomInteger", "[", 
           RowBox[{
            RowBox[{"{", 
             RowBox[{"1", ",", "p"}], "}"}], ",", 
            RowBox[{"Length", "[", "toleave", "]"}]}], "]"}]}], ";", "\n", 
         "\t", 
         RowBox[{"w2l", "=", 
          RowBox[{"MapThread", "[", 
           RowBox[{
            RowBox[{
             RowBox[{"{", 
              RowBox[{"#1", ",", "#2"}], "}"}], "&"}], ",", 
            RowBox[{"{", 
             RowBox[{"where", ",", "toleave"}], "}"}]}], "]"}]}], ";", "\n", 
         "\t", 
         RowBox[{"w2l", "=", 
          RowBox[{"GroupBy", "[", 
           RowBox[{"w2l", ",", "First"}], "]"}]}], ";", "\n", "\t", 
         RowBox[{"w2l", "=", 
          RowBox[{"<|", 
           RowBox[{"Map", "[", 
            RowBox[{
             RowBox[{
              RowBox[{"#", "->", 
               RowBox[{"Map", "[", 
                RowBox[{
                 RowBox[{
                  RowBox[{"Flatten", "[", 
                   RowBox[{"Rest", "[", "#", "]"}], "]"}], "&"}], ",", 
                 RowBox[{"w2l", "[", "#", "]"}]}], "]"}]}], "&"}], ",", 
             RowBox[{"Keys", "[", "w2l", "]"}]}], "]"}], "|>"}]}], ";", "\n", 
         "\t", 
         RowBox[{"Map", "[", 
          RowBox[{
           RowBox[{
            RowBox[{"(", 
             RowBox[{
              RowBox[{
              "fempostdispersal", "\[LeftDoubleBracket]", "#", 
               "\[RightDoubleBracket]"}], "=", 
              RowBox[{"Join", "[", 
               RowBox[{
                RowBox[{
                "fempostdispersal", "\[LeftDoubleBracket]", "#", 
                 "\[RightDoubleBracket]"}], ",", 
                RowBox[{"w2l", "[", "#", "]"}]}], "]"}]}], ")"}], "&"}], ",", 
           
           RowBox[{"Keys", "[", "w2l", "]"}]}], "]"}], ";", 
         "\[IndentingNewLine]", "\[IndentingNewLine]", 
         RowBox[{"(*", 
          RowBox[{"Male", " ", "dispersal"}], "*)"}], "\[IndentingNewLine]", 
         RowBox[{
          RowBox[{"{", 
           RowBox[{"nn", ",", "nk", ",", "n1"}], "}"}], "=", 
          RowBox[{"Dimensions", "[", "malepredispersal", "]"}]}], ";", "\n", 
         "\t", 
         RowBox[{"migSel", "=", 
          RowBox[{"Partition", "[", 
           RowBox[{
            RowBox[{"RandomVariate", "[", 
             RowBox[{
              RowBox[{"BernoulliDistribution", "[", "mm", "]"}], ",", 
              RowBox[{"nn", "*", "nk"}]}], "]"}], ",", "nk"}], "]"}]}], ";", 
         "\n", "\t", 
         RowBox[{"malepostdispersal", " ", "=", 
          RowBox[{"Pick", "[", 
           RowBox[{"malepredispersal", ",", " ", "migSel", ",", "0"}], 
           "]"}]}], ";", "\n", "\t", 
         RowBox[{"toleave", " ", "=", 
          RowBox[{"Flatten", "[", 
           RowBox[{
            RowBox[{"Pick", "[", 
             RowBox[{"malepredispersal", ",", " ", "migSel", ",", "1"}], 
             "]"}], ",", "1"}], "]"}]}], ";", "\n", "\t", 
         RowBox[{"where", "=", 
          RowBox[{"RandomInteger", "[", 
           RowBox[{
            RowBox[{"{", 
             RowBox[{"1", ",", "p"}], "}"}], ",", 
            RowBox[{"Length", "[", "toleave", "]"}]}], "]"}]}], ";", "\n", 
         "\t", 
         RowBox[{"w2l", "=", 
          RowBox[{"MapThread", "[", 
           RowBox[{
            RowBox[{
             RowBox[{"{", 
              RowBox[{"#1", ",", "#2"}], "}"}], "&"}], ",", 
            RowBox[{"{", 
             RowBox[{"where", ",", "toleave"}], "}"}]}], "]"}]}], ";", "\n", 
         "\t", 
         RowBox[{"w2l", "=", 
          RowBox[{"GroupBy", "[", 
           RowBox[{"w2l", ",", "First"}], "]"}]}], ";", "\n", "\t", 
         RowBox[{"w2l", "=", 
          RowBox[{"<|", 
           RowBox[{"Map", "[", 
            RowBox[{
             RowBox[{
              RowBox[{"#", "->", 
               RowBox[{"Map", "[", 
                RowBox[{
                 RowBox[{
                  RowBox[{"Flatten", "[", 
                   RowBox[{"Rest", "[", "#", "]"}], "]"}], "&"}], ",", 
                 RowBox[{"w2l", "[", "#", "]"}]}], "]"}]}], "&"}], ",", 
             RowBox[{"Keys", "[", "w2l", "]"}]}], "]"}], "|>"}]}], ";", "\n", 
         "\t", 
         RowBox[{"Map", "[", 
          RowBox[{
           RowBox[{
            RowBox[{"(", 
             RowBox[{
              RowBox[{
              "malepostdispersal", "\[LeftDoubleBracket]", "#", 
               "\[RightDoubleBracket]"}], "=", 
              RowBox[{"Join", "[", 
               RowBox[{
                RowBox[{
                "malepostdispersal", "\[LeftDoubleBracket]", "#", 
                 "\[RightDoubleBracket]"}], ",", 
                RowBox[{"w2l", "[", "#", "]"}]}], "]"}]}], ")"}], "&"}], ",", 
           
           RowBox[{"Keys", "[", "w2l", "]"}]}], "]"}], ";", 
         "\[IndentingNewLine]", "\[IndentingNewLine]", 
         RowBox[{"(*", 
          RowBox[{
           RowBox[{"WAR", ":", " ", 
            RowBox[{"for", " ", "covenience"}]}], ",", " ", 
           RowBox[{
           "we", " ", "consider", " ", "all", " ", "patches", " ", "in", " ", 
            "a", " ", 
            RowBox[{"circle", ".", " ", "\[IndentingNewLine]", "In"}], " ", 
            "each", " ", 
            RowBox[{"generation", ":", " ", 
             RowBox[{
              RowBox[{
              "patch", " ", "x", " ", "may", " ", "be", " ", "attacked", " ", 
               "by", " ", "patch", " ", "x"}], "-", 
              RowBox[{
              "1", " ", "and", " ", "may", " ", "attack", " ", "patch", " ", 
               "x"}], "+", "1"}]}]}]}], "*)"}], "\[IndentingNewLine]", 
         "\[IndentingNewLine]", 
         RowBox[{"(*", 
          RowBox[{"Randomise", " ", "order", " ", "of", " ", "patches"}], 
          "*)"}], "\[IndentingNewLine]", 
         RowBox[{"neworder", "=", 
          RowBox[{"RandomSample", "[", 
           RowBox[{
            RowBox[{"Range", "[", 
             RowBox[{"1", ",", "p"}], "]"}], ",", "p"}], "]"}]}], ";", 
         "\[IndentingNewLine]", 
         RowBox[{"fempostdispersal", "=", 
          RowBox[{
          "fempostdispersal", "\[LeftDoubleBracket]", "neworder", 
           "\[RightDoubleBracket]"}]}], ";", "\[IndentingNewLine]", 
         RowBox[{"malepostdispersal", "=", 
          RowBox[{
          "malepostdispersal", "\[LeftDoubleBracket]", "neworder", 
           "\[RightDoubleBracket]"}]}], ";", "\[IndentingNewLine]", 
         "\[IndentingNewLine]", 
         RowBox[{"(*", 
          RowBox[{"Wartable", ":", " ", 
           RowBox[{
            RowBox[{
            "determine", " ", "whether", " ", "group", " ", "x", " ", 
             "attacks", " ", "group", " ", "x"}], "+", 
            RowBox[{
            "1", " ", "and", " ", "whether", " ", "they", " ", "win", " ", 
             "or", " ", "not"}]}]}], "*)"}], "\[IndentingNewLine]", 
         RowBox[{"wartable", "=", 
          RowBox[{"Map", "[", 
           RowBox[{
            RowBox[{
             RowBox[{"If", "[", 
              RowBox[{
               RowBox[{
                RowBox[{"Random", "[", "]"}], "<", "#"}], ",", 
               RowBox[{"If", "[", 
                RowBox[{
                 RowBox[{
                  RowBox[{"Random", "[", "]"}], "<", "0.5"}], ",", 
                 "\"\<AW\>\"", ",", "\"\<AL\>\""}], "]"}], ",", 
               "\"\<NA\>\""}], "]"}], "&"}], ",", 
            RowBox[{"Map", "[", 
             RowBox[{"(*", 
              RowBox[{"group", " ", "average", " ", "belligerence"}], "*)"}], 
             
             RowBox[{"Mean", ",", 
              RowBox[{"Map", "[", 
               RowBox[{"Flatten", ",", "malepostdispersal"}], "]"}]}], 
             "]"}]}], "]"}]}], ";", "\[IndentingNewLine]", 
         RowBox[{"wartableprev", "=", 
          RowBox[{"RotateRight", "[", "wartable", "]"}]}], ";", 
         "\[IndentingNewLine]", "\[IndentingNewLine]", 
         RowBox[{"(*", 
          RowBox[{
          "Determining", " ", "female", " ", "competitiveness", " ", "at", 
           " ", "home", " ", "and", " ", "abroad"}], "*)"}], 
         "\[IndentingNewLine]", 
         RowBox[{"femcomphome", "=", 
          RowBox[{"MapThread", "[", 
           RowBox[{
            RowBox[{
             RowBox[{"Switch", "[", 
              RowBox[{"#1", ",", "\"\<NA\>\"", ",", 
               RowBox[{"ConstantArray", "[", 
                RowBox[{"0.9999", ",", 
                 RowBox[{"Length", "@", "#2"}]}], "]"}], ",", "\"\<AW\>\"", 
               ",", 
               RowBox[{"ConstantArray", "[", 
                RowBox[{"sf", ",", 
                 RowBox[{"Length", "@", "#2"}]}], "]"}], ",", "\"\<AL\>\"", 
               ",", 
               RowBox[{"ConstantArray", "[", 
                RowBox[{"0.9999", ",", 
                 RowBox[{"Length", "@", "#2"}]}], "]"}]}], "]"}], "&"}], ",", 
            
            RowBox[{"{", 
             RowBox[{"wartableprev", ",", "fempostdispersal"}], "}"}]}], 
           "]"}]}], ";", 
         RowBox[{"femcompabroad", "=", 
          RowBox[{"MapThread", "[", 
           RowBox[{
            RowBox[{
             RowBox[{"Switch", "[", 
              RowBox[{"#1", ",", "\"\<NA\>\"", ",", 
               RowBox[{"ConstantArray", "[", 
                RowBox[{"0.0001", ",", 
                 RowBox[{"Length", "@", "#2"}]}], "]"}], ",", "\"\<AW\>\"", 
               ",", 
               RowBox[{"ConstantArray", "[", 
                RowBox[{
                 RowBox[{"(", 
                  RowBox[{"1", "-", "sf"}], ")"}], ",", 
                 RowBox[{"Length", "@", "#2"}]}], "]"}], ",", " ", 
               "\"\<AL\>\"", ",", " ", 
               RowBox[{"ConstantArray", "[", 
                RowBox[{"0.0001", ",", 
                 RowBox[{"Length", "@", "#2"}]}], "]"}]}], "]"}], "&"}], ",", 
            
            RowBox[{"{", 
             RowBox[{"wartable", ",", "fempostdispersal"}], "}"}]}], "]"}]}], 
         ";", "\[IndentingNewLine]", "\[IndentingNewLine]", 
         RowBox[{"(*", 
          RowBox[{
          "Determining", " ", "male", " ", "competitiveness", " ", "at", " ", 
           "home", " ", "and", " ", "abroad"}], "*)"}], "\n", "\t", 
         RowBox[{"indbell", "=", 
          RowBox[{"Map", "[", 
           RowBox[{"Mean", ",", "malepostdispersal", ",", 
            RowBox[{"{", "2", "}"}]}], "]"}]}], ";", 
         RowBox[{"malecomphome", "=", 
          RowBox[{"MapThread", "[", 
           RowBox[{
            RowBox[{
             RowBox[{"Switch", "[", 
              RowBox[{"#1", ",", "\"\<NA\>\"", ",", 
               RowBox[{"t", "[", "#2", "]"}], ",", "\"\<AW\>\"", ",", 
               RowBox[{
                RowBox[{"t", "[", "#2", "]"}], "*", "sm"}], ",", "\"\<AL\>\"",
                ",", 
               RowBox[{"t", "[", "#2", "]"}]}], "]"}], "&"}], ",", 
            RowBox[{"{", 
             RowBox[{"wartableprev", ",", "indbell"}], "}"}]}], "]"}]}], ";", 
         
         RowBox[{"malecompabroad", "=", 
          RowBox[{"MapThread", "[", 
           RowBox[{
            RowBox[{
             RowBox[{"Switch", "[", 
              RowBox[{"#1", ",", "\"\<NA\>\"", ",", 
               RowBox[{"ConstantArray", "[", 
                RowBox[{"0.0001", ",", 
                 RowBox[{"Length", "@", "#2"}]}], "]"}], ",", "\"\<AW\>\"", 
               ",", 
               RowBox[{
                RowBox[{"t", "[", "#2", "]"}], "*", 
                RowBox[{"(", 
                 RowBox[{"1", "-", "sm"}], ")"}]}], ",", "\"\<AL\>\"", ",", 
               RowBox[{"ConstantArray", "[", 
                RowBox[{"0.0001", ",", 
                 RowBox[{"Length", "@", "#2"}]}], "]"}]}], "]"}], "&"}], ",", 
            
            RowBox[{"{", 
             RowBox[{"wartable", ",", "indbell"}], "}"}]}], "]"}]}], ";", 
         "\[IndentingNewLine]", "\[IndentingNewLine]", 
         RowBox[{"(*", 
          RowBox[{
          "Ensuring", " ", "patches", " ", "have", " ", "at", " ", "least", 
           " ", "Nf", " ", "females", " ", "and", " ", "Nm", " ", "males"}], 
          "*)"}], "\[IndentingNewLine]", 
         RowBox[{"outsider", "=", 
          RowBox[{"Flatten", "[", 
           RowBox[{
            RowBox[{"Table", "[", 
             RowBox[{
              RowBox[{"{", 
               RowBox[{"i", ",", "h"}], "}"}], ",", 
              RowBox[{"{", 
               RowBox[{"i", ",", "0", ",", "1", ",", "0.02"}], "}"}], ",", 
              RowBox[{"{", 
               RowBox[{"h", ",", "0", ",", "1", ",", "0.02"}], "}"}]}], "]"}],
             ",", "1"}], "]"}]}], ";", "\[IndentingNewLine]", 
         RowBox[{"fempostdispersal", "=", 
          RowBox[{"ReleaseHold", "[", 
           RowBox[{"Map", "[", 
            RowBox[{
             RowBox[{
              RowBox[{"If", "[", 
               RowBox[{
                RowBox[{
                 RowBox[{"Length", "[", "#", "]"}], "<", "Nf"}], ",", 
                RowBox[{"PadRight", "[", 
                 RowBox[{"#", ",", "Nf", ",", 
                  RowBox[{"Hold", "[", 
                   RowBox[{"RandomChoice", "[", "outsider", "]"}], "]"}]}], 
                 "]"}], ",", "#"}], "]"}], "&"}], ",", "fempostdispersal"}], 
            "]"}], "]"}]}], ";", "\[IndentingNewLine]", 
         RowBox[{"malepostdispersal", "=", 
          RowBox[{"ReleaseHold", "[", 
           RowBox[{"Map", "[", 
            RowBox[{
             RowBox[{
              RowBox[{"If", "[", 
               RowBox[{
                RowBox[{
                 RowBox[{"Length", "[", "#", "]"}], "<", "Nm"}], ",", 
                RowBox[{"PadRight", "[", 
                 RowBox[{"#", ",", "Nm", ",", 
                  RowBox[{"Hold", "[", 
                   RowBox[{"RandomChoice", "[", "outsider", "]"}], "]"}]}], 
                 "]"}], ",", "#"}], "]"}], "&"}], ",", "malepostdispersal"}], 
            "]"}], "]"}]}], ";", "\[IndentingNewLine]", 
         RowBox[{"femcomphome", "=", 
          RowBox[{"Map", "[", 
           RowBox[{
            RowBox[{
             RowBox[{"If", "[", 
              RowBox[{
               RowBox[{
                RowBox[{"Length", "[", "#", "]"}], "<", "Nf"}], ",", 
               RowBox[{"PadRight", "[", 
                RowBox[{"#", ",", "Nf", ",", "0.0001"}], "]"}], ",", "#"}], 
              "]"}], "&"}], ",", "femcomphome"}], "]"}]}], ";", 
         "\[IndentingNewLine]", 
         RowBox[{"femcompabroad", "=", 
          RowBox[{"Map", "[", 
           RowBox[{
            RowBox[{
             RowBox[{"If", "[", 
              RowBox[{
               RowBox[{
                RowBox[{"Length", "[", "#", "]"}], "<", "Nf"}], ",", 
               RowBox[{"PadRight", "[", 
                RowBox[{"#", ",", "Nf", ",", "0.0001"}], "]"}], ",", "#"}], 
              "]"}], "&"}], ",", "femcompabroad"}], "]"}]}], ";", 
         "\[IndentingNewLine]", 
         RowBox[{"malecomphome", "=", 
          RowBox[{"Map", "[", 
           RowBox[{
            RowBox[{
             RowBox[{"If", "[", 
              RowBox[{
               RowBox[{
                RowBox[{"Length", "[", "#", "]"}], "<", "Nm"}], ",", 
               RowBox[{"PadRight", "[", 
                RowBox[{"#", ",", "Nm", ",", "0.0001"}], "]"}], ",", "#"}], 
              "]"}], "&"}], ",", "malecomphome"}], "]"}]}], ";", 
         "\[IndentingNewLine]", 
         RowBox[{"malecompabroad", "=", 
          RowBox[{"Map", "[", 
           RowBox[{
            RowBox[{
             RowBox[{"If", "[", 
              RowBox[{
               RowBox[{
                RowBox[{"Length", "[", "#", "]"}], "<", "Nm"}], ",", 
               RowBox[{"PadRight", "[", 
                RowBox[{"#", ",", "Nm", ",", "0.0001"}], "]"}], ",", "#"}], 
              "]"}], "&"}], ",", "malecompabroad"}], "]"}]}], ";", 
         "\[IndentingNewLine]", "\[IndentingNewLine]", 
         RowBox[{"(*", 
          RowBox[{"Females", ":", " ", 
           RowBox[{"Density", " ", "dependent", " ", "regulation"}]}], "*)"}],
          "\[IndentingNewLine]", 
         RowBox[{"fembreeders", "=", 
          RowBox[{"Table", "[", "\[IndentingNewLine]", 
           RowBox[{
            RowBox[{"If", "[", 
             RowBox[{
              RowBox[{
               RowBox[{
               "wartableprev", "\[LeftDoubleBracket]", "x", 
                "\[RightDoubleBracket]"}], "===", "\"\<AW\>\""}], ",", 
              "\[IndentingNewLine]", 
              RowBox[{"(*", 
               RowBox[{
                RowBox[{
                "FG", " ", "has", " ", "been", " ", "attacked", " ", "by", 
                 " ", "group", " ", "x"}], "-", 
                RowBox[{"1", " ", "and", " ", "group", " ", "x"}], "-", 
                RowBox[{"1", " ", "won", " ", "the", " ", "battle"}]}], 
               "*)"}], "\[IndentingNewLine]", 
              RowBox[{"RandomSample", "[", 
               RowBox[{
                RowBox[{
                 RowBox[{"Join", "[", 
                  RowBox[{
                   RowBox[{
                   "femcomphome", "\[LeftDoubleBracket]", "x", 
                    "\[RightDoubleBracket]"}], ",", 
                   RowBox[{
                    RowBox[{"RotateRight", "[", "femcompabroad", "]"}], 
                    "\[LeftDoubleBracket]", "x", "\[RightDoubleBracket]"}]}], 
                  "]"}], "\[Rule]", 
                 RowBox[{"Join", "[", 
                  RowBox[{
                   RowBox[{
                   "fempostdispersal", "\[LeftDoubleBracket]", "x", 
                    "\[RightDoubleBracket]"}], ",", 
                   RowBox[{
                    RowBox[{"RotateRight", "[", "fempostdispersal", "]"}], 
                    "\[LeftDoubleBracket]", "x", "\[RightDoubleBracket]"}]}], 
                  "]"}]}], ",", "Nf"}], "]"}], ",", "\[IndentingNewLine]", 
              RowBox[{"(*", 
               RowBox[{"Other", " ", "cases"}], "*)"}], "\[IndentingNewLine]", 
              RowBox[{"RandomSample", "[", 
               RowBox[{
                RowBox[{
                 RowBox[{
                 "femcomphome", "\[LeftDoubleBracket]", "x", 
                  "\[RightDoubleBracket]"}], "\[Rule]", 
                 RowBox[{
                 "fempostdispersal", "\[LeftDoubleBracket]", "x", 
                  "\[RightDoubleBracket]"}]}], ",", "Nf"}], "]"}]}], "]"}], 
            ",", 
            RowBox[{"{", 
             RowBox[{"x", ",", "p"}], "}"}]}], "]"}]}], ";", 
         "\[IndentingNewLine]", "\[IndentingNewLine]", 
         RowBox[{"(*", 
          RowBox[{"Males", ":", " ", 
           RowBox[{"Density", " ", "dependent", " ", "regulation"}]}], "*)"}],
          "\[IndentingNewLine]", 
         RowBox[{"malebreeders", "=", 
          RowBox[{"Table", "[", "\[IndentingNewLine]", 
           RowBox[{
            RowBox[{"If", "[", 
             RowBox[{
              RowBox[{
               RowBox[{
               "wartableprev", "\[LeftDoubleBracket]", "x", 
                "\[RightDoubleBracket]"}], "===", "\"\<AW\>\""}], ",", 
              "\[IndentingNewLine]", 
              RowBox[{"(*", 
               RowBox[{
                RowBox[{
                "FG", " ", "has", " ", "been", " ", "attacked", " ", "by", 
                 " ", "group", " ", "x"}], "-", 
                RowBox[{"1", " ", "and", " ", "group", " ", "x"}], "-", 
                RowBox[{"1", " ", "won", " ", "the", " ", "battle"}]}], 
               "*)"}], "\[IndentingNewLine]", 
              RowBox[{"RandomSample", "[", 
               RowBox[{
                RowBox[{
                 RowBox[{"Join", "[", 
                  RowBox[{
                   RowBox[{
                   "malecomphome", "\[LeftDoubleBracket]", "x", 
                    "\[RightDoubleBracket]"}], ",", 
                   RowBox[{
                    RowBox[{"RotateRight", "[", "malecompabroad", "]"}], 
                    "\[LeftDoubleBracket]", "x", "\[RightDoubleBracket]"}]}], 
                  "]"}], "\[Rule]", 
                 RowBox[{"Join", "[", 
                  RowBox[{
                   RowBox[{
                   "malepostdispersal", "\[LeftDoubleBracket]", "x", 
                    "\[RightDoubleBracket]"}], ",", 
                   RowBox[{
                    RowBox[{"RotateRight", "[", "malepostdispersal", "]"}], 
                    "\[LeftDoubleBracket]", "x", "\[RightDoubleBracket]"}]}], 
                  "]"}]}], ",", "Nf"}], "]"}], ",", "\[IndentingNewLine]", 
              RowBox[{"(*", 
               RowBox[{"Other", " ", "cases"}], "*)"}], "\[IndentingNewLine]", 
              RowBox[{"RandomSample", "[", 
               RowBox[{
                RowBox[{
                 RowBox[{
                 "malecomphome", "\[LeftDoubleBracket]", "x", 
                  "\[RightDoubleBracket]"}], "\[Rule]", 
                 RowBox[{
                 "malepostdispersal", "\[LeftDoubleBracket]", "x", 
                  "\[RightDoubleBracket]"}]}], ",", "Nf"}], "]"}]}], "]"}], 
            ",", 
            RowBox[{"{", 
             RowBox[{"x", ",", "p"}], "}"}]}], "]"}]}], ";", 
         "\[IndentingNewLine]", "\[IndentingNewLine]", 
         RowBox[{"(*", 
          RowBox[{"Generation", " ", "average"}], "*)"}], 
         "\[IndentingNewLine]", 
         RowBox[{
          RowBox[{
          "logger", "\[LeftDoubleBracket]", "g", "\[RightDoubleBracket]"}], 
          "=", 
          RowBox[{
           RowBox[{
            FractionBox["1", "2"], 
            RowBox[{"(", 
             RowBox[{
              FractionBox["1", 
               RowBox[{"2", " ", "Nf", " ", "p"}]], 
              RowBox[{"Apply", "[", 
               RowBox[{"Plus", ",", 
                RowBox[{"Flatten", "[", "fembreeders", "]"}]}], "]"}]}], 
             ")"}]}], "+", 
           RowBox[{
            FractionBox["1", "2"], 
            RowBox[{"(", 
             RowBox[{
              FractionBox["1", 
               RowBox[{"2", " ", "Nm", " ", "p"}]], 
              RowBox[{"Apply", "[", 
               RowBox[{"Plus", ",", 
                RowBox[{"Flatten", "[", "malebreeders", "]"}]}], "]"}]}], 
             ")"}]}]}]}], ";", "\[IndentingNewLine]", "\[IndentingNewLine]", 
         RowBox[{"(*", 
          RowBox[{"10", " ", "random", " ", "points"}], "*)"}], 
         "\[IndentingNewLine]", 
         RowBox[{"tenrandom", "=", 
          RowBox[{"RandomSample", "[", 
           RowBox[{
            RowBox[{"Join", "[", 
             RowBox[{
              RowBox[{"Flatten", "[", "fembreeders", "]"}], ",", 
              RowBox[{"Flatten", "[", "malebreeders", "]"}]}], "]"}], ",", 
            "10"}], "]"}]}], ";", "\[IndentingNewLine]", 
         RowBox[{
          RowBox[{
          "randomlogger", "\[LeftDoubleBracket]", "g", 
           "\[RightDoubleBracket]"}], "=", 
          RowBox[{"Map", "[", 
           RowBox[{
            RowBox[{
             RowBox[{"{", 
              RowBox[{"g", ",", "#"}], "}"}], "&"}], ",", "tenrandom"}], 
           "]"}]}], ";"}], "\[IndentingNewLine]", "\[IndentingNewLine]", ",", 
        
        RowBox[{"{", 
         RowBox[{"g", ",", "G"}], "}"}]}], "]"}], ";", 
      RowBox[{"Print", "[", 
       RowBox[{"\"\<Belligerence=\>\"", ",", 
        RowBox[{
        "logger", "\[LeftDoubleBracket]", "G", "\[RightDoubleBracket]"}]}], 
       "]"}]}], ")"}]}], "]"}]}]], "Input",
 CellChangeTimes->{{3.681214226708127*^9, 3.6812145647127953`*^9}, {
   3.68121459803302*^9, 3.681214673851118*^9}, {3.681214722249309*^9, 
   3.6812147703540373`*^9}, {3.681215031888411*^9, 3.681215179763726*^9}, {
   3.681215307482348*^9, 3.6812153582662*^9}, {3.6812155182015533`*^9, 
   3.68121551849219*^9}, {3.6812157850027857`*^9, 3.681215862328689*^9}, {
   3.681215901704187*^9, 3.6812159371671953`*^9}, {3.681216109122466*^9, 
   3.6812161455214357`*^9}, {3.681216358689296*^9, 3.681216376201923*^9}, {
   3.6812167205602493`*^9, 3.681216744118958*^9}, {3.681216786279084*^9, 
   3.681216787894143*^9}, {3.68121714542624*^9, 3.681217181666724*^9}, {
   3.681217251527444*^9, 3.68121728062099*^9}, {3.682224646883828*^9, 
   3.682224650959495*^9}, {3.682224891225357*^9, 3.6822248960933933`*^9}, {
   3.682225045694262*^9, 3.682225106305911*^9}, {3.682225142000101*^9, 
   3.682225155735188*^9}, {3.682225507367264*^9, 3.6822255374426517`*^9}, {
   3.68222557898591*^9, 3.682225659164006*^9}, {3.6822257186731567`*^9, 
   3.6822257311606073`*^9}, {3.682231259203368*^9, 3.682231272030013*^9}, {
   3.682231303056514*^9, 3.682231433340931*^9}, {3.682231804642271*^9, 
   3.682231808504736*^9}, {3.6822320481155663`*^9, 3.6822320519368687`*^9}, {
   3.682232098425036*^9, 3.682232126462975*^9}, {3.682232228642332*^9, 
   3.682232370544312*^9}, {3.682232437198575*^9, 3.6822324647983513`*^9}, {
   3.682233145634289*^9, 3.6822331559002934`*^9}, 3.6822331968963747`*^9, {
   3.682233227860574*^9, 3.682233232810677*^9}, {3.682247093435816*^9, 
   3.682247153296431*^9}, {3.682247203597946*^9, 3.682247204924667*^9}, {
   3.68224738849168*^9, 3.682247392003949*^9}, {3.6826694913407097`*^9, 
   3.682669533746141*^9}, {3.682669591038232*^9, 3.682669663857885*^9}, {
   3.68266969639922*^9, 3.6826697184072313`*^9}, {3.682669751998191*^9, 
   3.682669792742668*^9}, {3.682669834807569*^9, 3.682669864845564*^9}, {
   3.6826700669531317`*^9, 3.682670070097769*^9}, {3.682670151739965*^9, 
   3.682670181260111*^9}, {3.682670275693653*^9, 3.6826702868125143`*^9}, {
   3.682670339201284*^9, 3.6826703540483637`*^9}, {3.682670755001349*^9, 
   3.6826707618644123`*^9}, {3.682671474140222*^9, 3.682671480314186*^9}, {
   3.682675741778584*^9, 3.6826757601434393`*^9}, {3.6826758241819267`*^9, 
   3.682675833220845*^9}, 3.682676312461418*^9, {3.6826768637548037`*^9, 
   3.682676884672773*^9}, {3.6826770374861183`*^9, 3.682677058092907*^9}, {
   3.682678149699057*^9, 3.6826781506983747`*^9}, {3.682755488801729*^9, 
   3.682755502959025*^9}, {3.682761746742156*^9, 3.682761769371901*^9}, {
   3.68276186068705*^9, 3.682761906259583*^9}, {3.6827621150793324`*^9, 
   3.682762122070777*^9}, {3.6827621672054234`*^9, 3.682762238226511*^9}, {
   3.682762294994474*^9, 3.6827622992409697`*^9}, {3.682762330872126*^9, 
   3.682762331032846*^9}, 3.682762488551063*^9, {3.682762539361498*^9, 
   3.682762567409243*^9}, {3.682762874530324*^9, 3.6827628990850763`*^9}, {
   3.682762952707635*^9, 3.6827630081770573`*^9}, {3.6827630837188377`*^9, 
   3.682763117805187*^9}, {3.682763300310458*^9, 3.682763353748728*^9}, {
   3.6827634029235287`*^9, 3.6827634081869392`*^9}, {3.682763460833618*^9, 
   3.6827635409588337`*^9}, {3.682763575388939*^9, 3.6827637832137737`*^9}, {
   3.682763972223082*^9, 3.682764030108666*^9}, {3.682764095449814*^9, 
   3.682764227340105*^9}, {3.682764355023138*^9, 3.6827644919285717`*^9}, {
   3.682764539382362*^9, 3.6827645616304817`*^9}, {3.6827648022518873`*^9, 
   3.682764806586299*^9}, {3.682764895910694*^9, 3.682764946828445*^9}, {
   3.682765411207119*^9, 3.682765446069428*^9}, {3.682765568288474*^9, 
   3.6827655772949963`*^9}, {3.682765711170191*^9, 3.682765871497802*^9}, {
   3.682766117916745*^9, 3.682766195721286*^9}, {3.682766242543509*^9, 
   3.68276626707752*^9}, {3.682766343300098*^9, 3.68276646038752*^9}, {
   3.682766681801346*^9, 3.6827666977682056`*^9}, {3.682766734846784*^9, 
   3.682766758292835*^9}, {3.6827679843921213`*^9, 3.682768042972554*^9}, {
   3.6827681130478783`*^9, 3.6827681764447737`*^9}, {3.682768258625144*^9, 
   3.682768485154656*^9}, {3.682768517937778*^9, 3.682768534120554*^9}, {
   3.682768661394967*^9, 3.682768746901252*^9}, {3.6827687830277357`*^9, 
   3.68276885952737*^9}, {3.682768910221799*^9, 3.682768940459681*^9}, {
   3.6827690474794493`*^9, 3.682769202868601*^9}, {3.682769811830559*^9, 
   3.682769872331382*^9}, {3.682770009424759*^9, 3.68277001265101*^9}, {
   3.682833523361665*^9, 3.6828335498768263`*^9}, {3.682852943985301*^9, 
   3.6828529787286377`*^9}, {3.682853253178125*^9, 3.682853283788603*^9}, {
   3.682853353793006*^9, 3.682853447629537*^9}, {3.682853640556566*^9, 
   3.682853643282716*^9}, {3.682853682550187*^9, 3.682853682653414*^9}, {
   3.682853715964878*^9, 3.682853722662118*^9}, {3.682854283047186*^9, 
   3.6828542939266157`*^9}, {3.682857060132065*^9, 3.682857072239819*^9}, {
   3.682915421575185*^9, 3.682915429969348*^9}, {3.682915491941819*^9, 
   3.682915548829526*^9}, {3.682915686351967*^9, 3.682915701013165*^9}, {
   3.6829201490204573`*^9, 3.682920267181293*^9}, {3.682920606578771*^9, 
   3.682920607778515*^9}, {3.682923800762336*^9, 3.682923801592959*^9}, {
   3.683010436073147*^9, 3.683010445806267*^9}, {3.68301054561761*^9, 
   3.6830107481729794`*^9}, {3.6832653607606907`*^9, 
   3.6832653706481113`*^9}, {3.683266244112206*^9, 3.6832664415013237`*^9}, {
   3.6832664741656847`*^9, 3.683266495831369*^9}, {3.683267590857383*^9, 
   3.683267595593027*^9}, {3.683271114791174*^9, 3.6832711317962093`*^9}, {
   3.683281818862277*^9, 3.6832818443401823`*^9}, {3.6832819160330477`*^9, 
   3.683281926552517*^9}, {3.683282069672276*^9, 3.6832820769758873`*^9}, {
   3.6832821198376017`*^9, 3.68328222325626*^9}, {3.6832822727011633`*^9, 
   3.68328229950793*^9}, 3.683282936452074*^9, {3.683370305647222*^9, 
   3.683370309818747*^9}, {3.683370363999453*^9, 3.6833704275273647`*^9}, {
   3.683370497794716*^9, 3.683370511833962*^9}, {3.683370969130939*^9, 
   3.683371000496772*^9}, {3.683371042070148*^9, 3.683371078836203*^9}, {
   3.683373243860958*^9, 3.683373250289439*^9}, {3.6833738930482483`*^9, 
   3.683373893152149*^9}, {3.683434485482294*^9, 3.683434512911186*^9}, {
   3.683434925441255*^9, 3.683434939768635*^9}, {3.6834350167971478`*^9, 
   3.683435027516079*^9}, {3.6834350656266527`*^9, 3.683435105823681*^9}, 
   3.683435153213303*^9, {3.6834351963054333`*^9, 3.683435333395048*^9}, {
   3.683435419133572*^9, 3.683435529496859*^9}, {3.6834356621129427`*^9, 
   3.683435694062498*^9}, {3.683435757357139*^9, 3.683435759555661*^9}, {
   3.6834358888999147`*^9, 3.68343604172427*^9}, {3.683437684125454*^9, 
   3.6834377187212057`*^9}, {3.683437756544119*^9, 3.683437809436082*^9}, {
   3.683438799042419*^9, 3.6834388694921722`*^9}, {3.683439025606502*^9, 
   3.683439121463697*^9}, {3.6834396110778522`*^9, 3.683439623284944*^9}, {
   3.683459623492991*^9, 3.6834596614826717`*^9}, {3.683459704636407*^9, 
   3.6834597922688217`*^9}, {3.683975379276155*^9, 3.683975388211434*^9}, {
   3.6840631276926937`*^9, 3.68406325353224*^9}, {3.684063321119726*^9, 
   3.684063399537607*^9}, 3.684063548539554*^9, {3.684063669646291*^9, 
   3.68406370719337*^9}, {3.6840639633162537`*^9, 3.684064051373955*^9}, {
   3.684064576429583*^9, 3.684064761503512*^9}, {3.684064817629592*^9, 
   3.6840648242913313`*^9}, {3.6840648640031*^9, 3.684064866722784*^9}, {
   3.684126287054233*^9, 3.6841262957047243`*^9}, {3.684128725716556*^9, 
   3.68412874969652*^9}, 3.684129340790328*^9, {3.684131546688252*^9, 
   3.684131548405303*^9}, {3.684147050792185*^9, 3.6841470709037333`*^9}, {
   3.684149862459711*^9, 3.684150009179594*^9}, {3.684150112456418*^9, 
   3.6841501880192137`*^9}, {3.684150272235293*^9, 3.684150274567905*^9}, {
   3.684231168230357*^9, 3.684231171193651*^9}, {3.684240896805726*^9, 
   3.684240938050478*^9}, {3.684241027899623*^9, 3.684241040881171*^9}, {
   3.684241083790506*^9, 3.684241115485634*^9}, {3.6842412043720016`*^9, 
   3.684241226289336*^9}, {3.6842587298145447`*^9, 3.684258731069973*^9}, {
   3.6842591994932823`*^9, 3.684259202211485*^9}, {3.684302548938072*^9, 
   3.6843025517400923`*^9}, {3.684348772074181*^9, 3.684348775235303*^9}, {
   3.6844305120135927`*^9, 3.68443057161108*^9}, {3.684478622350609*^9, 
   3.68447864888451*^9}, {3.6848309835335817`*^9, 3.684831005107006*^9}, {
   3.684831346189061*^9, 3.68483134723525*^9}, {3.684831466062046*^9, 
   3.684831467605063*^9}, {3.6848319789308968`*^9, 3.684831982342354*^9}, {
   3.685079244294241*^9, 3.685079244660057*^9}, {3.6850799774092693`*^9, 
   3.685079996962237*^9}, {3.685080126998996*^9, 3.685080204688487*^9}, {
   3.6850803135943003`*^9, 3.685080349341052*^9}, {3.6850805012133703`*^9, 
   3.6850805309360933`*^9}, 3.685080561753927*^9, {3.685080884642166*^9, 
   3.685080888776667*^9}, {3.685081176647037*^9, 3.685081180188469*^9}, {
   3.6850814846759987`*^9, 3.6850814858139*^9}, {3.68508169416609*^9, 
   3.6850817052036667`*^9}, {3.685082251413451*^9, 3.685082265915469*^9}, 
   3.6852513614777308`*^9, {3.6852513921950703`*^9, 3.685251436361288*^9}, 
   3.685251721778112*^9, {3.685251824988489*^9, 3.685251883081112*^9}, {
   3.685272788493024*^9, 3.685272805489643*^9}, {3.685273133214188*^9, 
   3.685273147532586*^9}, {3.685274162958218*^9, 3.685274170376573*^9}, {
   3.6852747887466803`*^9, 3.6852747922121572`*^9}, 3.685276769715014*^9, {
   3.685523948896822*^9, 3.685523953772567*^9}, {3.685524034524633*^9, 
   3.685524039870377*^9}, 3.6855247841586123`*^9, 3.6855306382654676`*^9, {
   3.685615497567849*^9, 3.685615500038727*^9}, {3.685615817586945*^9, 
   3.685615819889468*^9}, {3.68561716225204*^9, 3.685617162541239*^9}, {
   3.685711849747162*^9, 3.685711850177227*^9}, {3.685728889468666*^9, 
   3.685728889728917*^9}, {3.6858573080252542`*^9, 3.685857410123556*^9}, {
   3.685859017872281*^9, 3.6858592232898684`*^9}, {3.685859790096773*^9, 
   3.685859805877038*^9}, {3.6858607342123938`*^9, 3.685860737838855*^9}, {
   3.685861943355946*^9, 3.685861946557382*^9}, {3.68587076395778*^9, 
   3.6858708093199997`*^9}, {3.685871096025622*^9, 3.685871111207775*^9}, {
   3.685871236856825*^9, 3.685871247596874*^9}, 3.6858713325267963`*^9, {
   3.685871371221136*^9, 3.6858713869601803`*^9}, {3.685871453445331*^9, 
   3.685871454324086*^9}, {3.685871498224842*^9, 3.685871543101766*^9}, {
   3.685874968726053*^9, 3.6858749885504503`*^9}, {3.6858754682750397`*^9, 
   3.6858755222713823`*^9}, {3.685875655491588*^9, 3.685875662847443*^9}, {
   3.6858757233176203`*^9, 3.685875734149737*^9}, {3.685876656836912*^9, 
   3.6858766631167088`*^9}, {3.685876774736761*^9, 3.6858767933650837`*^9}, {
   3.68587695831645*^9, 3.6858769585719547`*^9}, {3.685944799357017*^9, 
   3.6859448104261847`*^9}, {3.685944870301037*^9, 3.685944908847328*^9}, {
   3.685945215451475*^9, 3.6859452808615828`*^9}, 3.685946508737224*^9, {
   3.685964566222886*^9, 3.6859645694996243`*^9}, {3.6859646167866*^9, 
   3.685964620785223*^9}, {3.6859652389180393`*^9, 3.685965242216074*^9}, {
   3.686130746569231*^9, 3.6861307760097437`*^9}, {3.6861308570908957`*^9, 
   3.68613096221706*^9}, {3.686131169746462*^9, 3.686131170077993*^9}, {
   3.686297300894887*^9, 3.686297431522379*^9}, 3.686297476153*^9, {
   3.686298276763328*^9, 3.6862983345401993`*^9}, {3.6862984143095303`*^9, 
   3.68629841756877*^9}, {3.686466903526905*^9, 3.686466929285984*^9}, 
   3.6864677425392017`*^9, {3.686468639097454*^9, 3.686468677567583*^9}, {
   3.686478020261107*^9, 3.6864780340359077`*^9}, {3.686505217639325*^9, 
   3.686505236508243*^9}, {3.6867215601577377`*^9, 3.686721573230755*^9}, {
   3.686722391581449*^9, 3.686722430188759*^9}, 3.6867225045547113`*^9, {
   3.687767147305091*^9, 3.687767156304049*^9}, {3.687767207465344*^9, 
   3.687767223234728*^9}, {3.688143299818302*^9, 3.688143300833344*^9}, {
   3.689338007135593*^9, 3.6893380429958076`*^9}}],

Cell[BoxData[
 RowBox[{
  RowBox[{"BelligerenceMother", "[", 
   RowBox[{
   "mf_", ",", "mm_", ",", "\[Chi]a_", ",", "\[Eta]a_", ",", "sf_", ",", 
    "sm_", ",", "M_", ",", "Nf_Integer", ",", "Nm_Integer", ",", "p_Integer", 
    ",", "k_Integer", ",", "G_Integer"}], "]"}], ":=", "\[IndentingNewLine]", 
  
  RowBox[{"Block", "[", 
   RowBox[{
    RowBox[{"{", 
     RowBox[{"$HistoryLength", "=", "5"}], "}"}], ",", "\[IndentingNewLine]", 
    
    RowBox[{"(", 
     RowBox[{"(*", 
      RowBox[{
      "Logger", " ", "to", " ", "store", " ", "belligerence", " ", 
       "generation", " ", "average"}], "*)"}], "\[IndentingNewLine]", 
     RowBox[{
      RowBox[{"logger", "=", 
       RowBox[{"Table", "[", 
        RowBox[{"0", ",", "G"}], "]"}]}], ";", "\[IndentingNewLine]", 
      "\[IndentingNewLine]", 
      RowBox[{"(*", 
       RowBox[{
       "Logger", " ", "to", " ", "store", " ", "10", " ", "random", " ", 
        "gene", " ", "values", " ", "per", " ", "generation"}], "*)"}], 
      "\[IndentingNewLine]", 
      RowBox[{"randomlogger", "=", 
       RowBox[{"Table", "[", 
        RowBox[{"0", ",", "G"}], "]"}]}], ";", "\[IndentingNewLine]", 
      "\[IndentingNewLine]", 
      RowBox[{"(*", 
       RowBox[{"Belligerence", " ", "cost", " ", "function"}], "*)"}], 
      "\[IndentingNewLine]", 
      RowBox[{
       RowBox[{"t", "[", "A_", "]"}], ":=", 
       RowBox[{"1", "-", 
        RowBox[{"\[Chi]a", " ", 
         SuperscriptBox["A", "\[Eta]a"]}]}]}], ";", "\[IndentingNewLine]", 
      "\[IndentingNewLine]", 
      RowBox[{"(*", 
       RowBox[{"Initial", " ", "male", " ", "and", " ", "female", " ", 
        RowBox[{"breeders", ".", " ", "Only"}], " ", 
        RowBox[{"locus", ":", " ", "belligerence"}]}], "*)"}], 
      "\[IndentingNewLine]", 
      RowBox[{"fembreeders", "=", 
       RowBox[{"Table", "[", 
        RowBox[{
         RowBox[{"{", 
          RowBox[{
           RowBox[{"RandomChoice", "[", 
            RowBox[{"Range", "[", 
             RowBox[{"0", ",", "1", ",", "0.02"}], "]"}], "]"}], ",", 
           RowBox[{"RandomChoice", "[", 
            RowBox[{"Range", "[", 
             RowBox[{"0", ",", "1", ",", "0.02"}], "]"}], "]"}]}], "}"}], ",", 
         RowBox[{"{", "p", "}"}], ",", 
         RowBox[{"{", "Nf", "}"}]}], "]"}]}], ";", "\[IndentingNewLine]", 
      RowBox[{"malebreeders", "=", 
       RowBox[{"Table", "[", 
        RowBox[{
         RowBox[{"{", 
          RowBox[{
           RowBox[{"RandomChoice", "[", 
            RowBox[{"Range", "[", 
             RowBox[{"0", ",", "1", ",", "0.02"}], "]"}], "]"}], ",", 
           RowBox[{"RandomChoice", "[", 
            RowBox[{"Range", "[", 
             RowBox[{"0", ",", "1", ",", "0.02"}], "]"}], "]"}]}], "}"}], ",", 
         RowBox[{"{", "p", "}"}], ",", 
         RowBox[{"{", "Nm", "}"}]}], "]"}]}], ";", "\[IndentingNewLine]", 
      "\[IndentingNewLine]", 
      RowBox[{"Do", "[", "\[IndentingNewLine]", "\[IndentingNewLine]", 
       RowBox[{"(*", 
        RowBox[{"Reproduction", ":", " ", 
         RowBox[{
         "generating", " ", "daughters", " ", "under", " ", "absolute", " ", 
          "promiscuity"}]}], "*)"}], "\[IndentingNewLine]", 
       RowBox[{"(*", 
        RowBox[{
        "List", " ", "of", " ", "all", " ", "the", " ", "mothers", " ", "of", 
         " ", "all", " ", "the", " ", "daughters"}], "*)"}], 
       "\[IndentingNewLine]", 
       RowBox[{
        RowBox[{
         RowBox[{"daughtersmothers", "=", 
          RowBox[{"Table", "[", 
           RowBox[{
            RowBox[{"Sequence", "@@", 
             RowBox[{"ConstantArray", "[", 
              RowBox[{
               RowBox[{"fembreeders", "\[LeftDoubleBracket]", 
                RowBox[{"x", ",", "y"}], "\[RightDoubleBracket]"}], ",", 
               "k"}], "]"}]}], ",", 
            RowBox[{"{", 
             RowBox[{"x", ",", "p"}], "}"}], ",", 
            RowBox[{"{", 
             RowBox[{"y", ",", "Nf"}], "}"}]}], "]"}]}], ";", 
         "\[IndentingNewLine]", 
         RowBox[{"genesmothers", "=", 
          RowBox[{"Map", "[", 
           RowBox[{"RandomChoice", ",", 
            RowBox[{"Flatten", "[", 
             RowBox[{"daughtersmothers", ",", "1"}], "]"}]}], "]"}]}], ";", 
         "\[IndentingNewLine]", 
         RowBox[{"whomutates", "=", 
          RowBox[{"Flatten", "[", "\[IndentingNewLine]", 
           RowBox[{"Position", "[", 
            RowBox[{
             RowBox[{"RandomVariate", "[", 
              RowBox[{
               RowBox[{"BernoulliDistribution", "[", "M", "]"}], ",", 
               RowBox[{"Length", "[", "genesmothers", "]"}]}], "]"}], ",", 
             "1"}], "]"}], "]"}]}], ";", "\[IndentingNewLine]", 
         RowBox[{"mutatedgenes", "=", 
          RowBox[{"Map", "[", 
           RowBox[{
            RowBox[{
             RowBox[{"RandomChoice", "[", 
              RowBox[{"{", 
               RowBox[{
                RowBox[{"Max", "[", 
                 RowBox[{"0", ",", 
                  RowBox[{"#", "-", "0.02"}]}], "]"}], ",", "#", ",", 
                RowBox[{"Min", "[", 
                 RowBox[{
                  RowBox[{"#", "+", "0.02"}], ",", "1"}], "]"}]}], "}"}], 
              "]"}], "&"}], ",", 
            RowBox[{
            "genesmothers", "\[LeftDoubleBracket]", "whomutates", 
             "\[RightDoubleBracket]"}]}], "]"}]}], ";", "\[IndentingNewLine]", 
         RowBox[{
          RowBox[{
          "genesmothers", "\[LeftDoubleBracket]", "whomutates", 
           "\[RightDoubleBracket]"}], "=", "mutatedgenes"}], ";", 
         "\[IndentingNewLine]", 
         RowBox[{"(*", 
          RowBox[{
          "List", " ", "of", " ", "all", " ", "the", " ", "fathers", " ", 
           "of", " ", "all", " ", "the", " ", "daughters"}], "*)"}], 
         "\[IndentingNewLine]", 
         RowBox[{"daughtersfathers", "=", 
          RowBox[{"Map", "[", 
           RowBox[{
            RowBox[{
             RowBox[{"RandomChoice", "[", 
              RowBox[{"#", ",", 
               RowBox[{"Nf", "*", "k"}]}], "]"}], "&"}], ",", "malebreeders", 
            ",", "1"}], "]"}]}], ";", "\[IndentingNewLine]", 
         RowBox[{"genesfathers", "=", 
          RowBox[{"Map", "[", 
           RowBox[{"RandomChoice", ",", 
            RowBox[{"Flatten", "[", 
             RowBox[{"daughtersfathers", ",", "1"}], "]"}]}], "]"}]}], ";", 
         "\[IndentingNewLine]", 
         RowBox[{"whomutates", "=", 
          RowBox[{"Flatten", "[", "\[IndentingNewLine]", 
           RowBox[{"Position", "[", 
            RowBox[{
             RowBox[{"RandomVariate", "[", 
              RowBox[{
               RowBox[{"BernoulliDistribution", "[", "M", "]"}], ",", 
               RowBox[{"Length", "[", "genesfathers", "]"}]}], "]"}], ",", 
             "1"}], "]"}], "]"}]}], ";", "\[IndentingNewLine]", 
         RowBox[{"mutatedgenes", "=", 
          RowBox[{"Map", "[", 
           RowBox[{
            RowBox[{
             RowBox[{"RandomChoice", "[", 
              RowBox[{"{", 
               RowBox[{
                RowBox[{"Max", "[", 
                 RowBox[{"0", ",", 
                  RowBox[{"#", "-", "0.02"}]}], "]"}], ",", "#", ",", 
                RowBox[{"Min", "[", 
                 RowBox[{
                  RowBox[{"#", "+", "0.02"}], ",", "1"}], "]"}]}], "}"}], 
              "]"}], "&"}], ",", 
            RowBox[{
            "genesfathers", "\[LeftDoubleBracket]", "whomutates", 
             "\[RightDoubleBracket]"}]}], "]"}]}], ";", "\[IndentingNewLine]", 
         RowBox[{
          RowBox[{
          "genesfathers", "\[LeftDoubleBracket]", "whomutates", 
           "\[RightDoubleBracket]"}], "=", "mutatedgenes"}], ";", 
         "\[IndentingNewLine]", 
         RowBox[{"(*", 
          RowBox[{"Creating", " ", "fempredispersal"}], "*)"}], 
         "\[IndentingNewLine]", 
         RowBox[{"fempredispersal", "=", 
          RowBox[{"ArrayReshape", "[", 
           RowBox[{
            RowBox[{"MapThread", "[", 
             RowBox[{
              RowBox[{
               RowBox[{"{", 
                RowBox[{"#1", ",", "#2"}], "}"}], "&"}], ",", 
              RowBox[{"{", 
               RowBox[{"genesmothers", ",", "genesfathers"}], "}"}]}], "]"}], 
            ",", 
            RowBox[{"{", 
             RowBox[{"p", ",", 
              RowBox[{"Nf", "*", "k"}], ",", "2"}], "}"}]}], "]"}]}], ";", 
         "\[IndentingNewLine]", "\[IndentingNewLine]", 
         RowBox[{"(*", 
          RowBox[{"Reproduction", ":", " ", 
           RowBox[{
           "generating", " ", "sons", " ", "under", " ", "absolute", " ", 
            "promiscuity"}]}], "*)"}], "\[IndentingNewLine]", 
         RowBox[{"(*", 
          RowBox[{
          "List", " ", "of", " ", "all", " ", "the", " ", "mothers", " ", 
           "of", " ", "all", " ", "the", " ", "sons"}], "*)"}], 
         "\[IndentingNewLine]", 
         RowBox[{"sonsmothers", "=", 
          RowBox[{"Table", "[", 
           RowBox[{
            RowBox[{"Sequence", "@@", 
             RowBox[{"ConstantArray", "[", 
              RowBox[{
               RowBox[{"fembreeders", "\[LeftDoubleBracket]", 
                RowBox[{"x", ",", "y"}], "\[RightDoubleBracket]"}], ",", 
               "k"}], "]"}]}], ",", 
            RowBox[{"{", 
             RowBox[{"x", ",", "p"}], "}"}], ",", 
            RowBox[{"{", 
             RowBox[{"y", ",", "Nf"}], "}"}]}], "]"}]}], ";", 
         "\[IndentingNewLine]", 
         RowBox[{"genesmothers", "=", 
          RowBox[{"Map", "[", 
           RowBox[{"RandomChoice", ",", 
            RowBox[{"Flatten", "[", 
             RowBox[{"sonsmothers", ",", "1"}], "]"}]}], "]"}]}], ";", 
         "\[IndentingNewLine]", 
         RowBox[{"whomutates", "=", 
          RowBox[{"Flatten", "[", "\[IndentingNewLine]", 
           RowBox[{"Position", "[", 
            RowBox[{
             RowBox[{"RandomVariate", "[", 
              RowBox[{
               RowBox[{"BernoulliDistribution", "[", "M", "]"}], ",", 
               RowBox[{"Length", "[", "genesmothers", "]"}]}], "]"}], ",", 
             "1"}], "]"}], "]"}]}], ";", "\[IndentingNewLine]", 
         RowBox[{"mutatedgenes", "=", 
          RowBox[{"Map", "[", 
           RowBox[{
            RowBox[{
             RowBox[{"RandomChoice", "[", 
              RowBox[{"{", 
               RowBox[{
                RowBox[{"Max", "[", 
                 RowBox[{"0", ",", 
                  RowBox[{"#", "-", "0.02"}]}], "]"}], ",", "#", ",", 
                RowBox[{"Min", "[", 
                 RowBox[{
                  RowBox[{"#", "+", "0.02"}], ",", "1"}], "]"}]}], "}"}], 
              "]"}], "&"}], ",", 
            RowBox[{
            "genesmothers", "\[LeftDoubleBracket]", "whomutates", 
             "\[RightDoubleBracket]"}]}], "]"}]}], ";", "\[IndentingNewLine]", 
         RowBox[{
          RowBox[{
          "genesmothers", "\[LeftDoubleBracket]", "whomutates", 
           "\[RightDoubleBracket]"}], "=", "mutatedgenes"}], ";", 
         "\[IndentingNewLine]", 
         RowBox[{"(*", 
          RowBox[{
          "List", " ", "of", " ", "all", " ", "the", " ", "fathers", " ", 
           "of", " ", "all", " ", "the", " ", "sons"}], "*)"}], 
         "\[IndentingNewLine]", 
         RowBox[{"sonsfathers", "=", 
          RowBox[{"Map", "[", 
           RowBox[{
            RowBox[{
             RowBox[{"RandomChoice", "[", 
              RowBox[{"#", ",", 
               RowBox[{"Nf", "*", "k"}]}], "]"}], "&"}], ",", "malebreeders", 
            ",", "1"}], "]"}]}], ";", "\[IndentingNewLine]", 
         RowBox[{"genesfathers", "=", 
          RowBox[{"Map", "[", 
           RowBox[{"RandomChoice", ",", 
            RowBox[{"Flatten", "[", 
             RowBox[{"sonsfathers", ",", "1"}], "]"}]}], "]"}]}], ";", 
         "\[IndentingNewLine]", 
         RowBox[{"whomutates", "=", 
          RowBox[{"Flatten", "[", "\[IndentingNewLine]", 
           RowBox[{"Position", "[", 
            RowBox[{
             RowBox[{"RandomVariate", "[", 
              RowBox[{
               RowBox[{"BernoulliDistribution", "[", "M", "]"}], ",", 
               RowBox[{"Length", "[", "genesfathers", "]"}]}], "]"}], ",", 
             "1"}], "]"}], "]"}]}], ";", "\[IndentingNewLine]", 
         RowBox[{"mutatedgenes", "=", 
          RowBox[{"Map", "[", 
           RowBox[{
            RowBox[{
             RowBox[{"RandomChoice", "[", 
              RowBox[{"{", 
               RowBox[{
                RowBox[{"Max", "[", 
                 RowBox[{"0", ",", 
                  RowBox[{"#", "-", "0.02"}]}], "]"}], ",", "#", ",", 
                RowBox[{"Min", "[", 
                 RowBox[{
                  RowBox[{"#", "+", "0.02"}], ",", "1"}], "]"}]}], "}"}], 
              "]"}], "&"}], ",", 
            RowBox[{
            "genesfathers", "\[LeftDoubleBracket]", "whomutates", 
             "\[RightDoubleBracket]"}]}], "]"}]}], ";", "\[IndentingNewLine]", 
         RowBox[{
          RowBox[{
          "genesfathers", "\[LeftDoubleBracket]", "whomutates", 
           "\[RightDoubleBracket]"}], "=", "mutatedgenes"}], ";", 
         "\[IndentingNewLine]", 
         RowBox[{"(*", 
          RowBox[{"Creating", " ", "malepredispersal"}], "*)"}], 
         "\[IndentingNewLine]", 
         RowBox[{"malepredispersal", "=", 
          RowBox[{"ArrayReshape", "[", 
           RowBox[{
            RowBox[{"MapThread", "[", 
             RowBox[{
              RowBox[{
               RowBox[{"{", 
                RowBox[{"#1", ",", "#2"}], "}"}], "&"}], ",", 
              RowBox[{"{", 
               RowBox[{"genesmothers", ",", "genesfathers"}], "}"}]}], "]"}], 
            ",", 
            RowBox[{"{", 
             RowBox[{"p", ",", 
              RowBox[{"Nf", "*", "k"}], ",", "2"}], "}"}]}], "]"}]}], ";", 
         "\[IndentingNewLine]", 
         RowBox[{"(*", 
          RowBox[{"Under", " ", "maternal", " ", "control"}], "*)"}], 
         "\[IndentingNewLine]", 
         RowBox[{"malepredispersal", "=", 
          RowBox[{"ArrayReshape", "[", 
           RowBox[{
            RowBox[{"MapThread", "[", 
             RowBox[{
              RowBox[{
               RowBox[{"{", 
                RowBox[{"#1", ",", "#2"}], "}"}], "&"}], ",", 
              RowBox[{"{", 
               RowBox[{
                RowBox[{"Flatten", "[", 
                 RowBox[{"malepredispersal", ",", "1"}], "]"}], ",", 
                RowBox[{"Flatten", "[", 
                 RowBox[{"sonsmothers", ",", "1"}], "]"}]}], "}"}]}], "]"}], 
            ",", 
            RowBox[{"{", 
             RowBox[{"p", ",", 
              RowBox[{"Nf", "*", "k"}], ",", "4"}], "}"}]}], "]"}]}], ";", 
         "\[IndentingNewLine]", "\[IndentingNewLine]", 
         RowBox[{"(*", 
          RowBox[{"Female", " ", "dispersal"}], "*)"}], "\n", "\t", 
         RowBox[{
          RowBox[{"{", 
           RowBox[{"nn", ",", "nk", ",", "n1"}], "}"}], "=", 
          RowBox[{"Dimensions", "[", "fempredispersal", "]"}]}], ";", "\n", 
         "\t", 
         RowBox[{"migSel", "=", 
          RowBox[{"Partition", "[", 
           RowBox[{
            RowBox[{"RandomVariate", "[", 
             RowBox[{
              RowBox[{"BernoulliDistribution", "[", "mm", "]"}], ",", 
              RowBox[{"nn", "*", "nk"}]}], "]"}], ",", "nk"}], "]"}]}], ";", 
         "\n", "\t", 
         RowBox[{"fempostdispersal", " ", "=", 
          RowBox[{"Pick", "[", 
           RowBox[{"fempredispersal", ",", " ", "migSel", ",", "0"}], "]"}]}],
          ";", "\n", "\t", 
         RowBox[{"toleave", " ", "=", 
          RowBox[{"Flatten", "[", 
           RowBox[{
            RowBox[{"Pick", "[", 
             RowBox[{"fempredispersal", ",", " ", "migSel", ",", "1"}], "]"}],
             ",", "1"}], "]"}]}], ";", "\n", "\t", 
         RowBox[{"where", "=", 
          RowBox[{"RandomInteger", "[", 
           RowBox[{
            RowBox[{"{", 
             RowBox[{"1", ",", "p"}], "}"}], ",", 
            RowBox[{"Length", "[", "toleave", "]"}]}], "]"}]}], ";", "\n", 
         "\t", 
         RowBox[{"w2l", "=", 
          RowBox[{"MapThread", "[", 
           RowBox[{
            RowBox[{
             RowBox[{"{", 
              RowBox[{"#1", ",", "#2"}], "}"}], "&"}], ",", 
            RowBox[{"{", 
             RowBox[{"where", ",", "toleave"}], "}"}]}], "]"}]}], ";", "\n", 
         "\t", 
         RowBox[{"w2l", "=", 
          RowBox[{"GroupBy", "[", 
           RowBox[{"w2l", ",", "First"}], "]"}]}], ";", "\n", "\t", 
         RowBox[{"w2l", "=", 
          RowBox[{"<|", 
           RowBox[{"Map", "[", 
            RowBox[{
             RowBox[{
              RowBox[{"#", "->", 
               RowBox[{"Map", "[", 
                RowBox[{
                 RowBox[{
                  RowBox[{"Flatten", "[", 
                   RowBox[{"Rest", "[", "#", "]"}], "]"}], "&"}], ",", 
                 RowBox[{"w2l", "[", "#", "]"}]}], "]"}]}], "&"}], ",", 
             RowBox[{"Keys", "[", "w2l", "]"}]}], "]"}], "|>"}]}], ";", "\n", 
         "\t", 
         RowBox[{"Map", "[", 
          RowBox[{
           RowBox[{
            RowBox[{"(", 
             RowBox[{
              RowBox[{
              "fempostdispersal", "\[LeftDoubleBracket]", "#", 
               "\[RightDoubleBracket]"}], "=", 
              RowBox[{"Join", "[", 
               RowBox[{
                RowBox[{
                "fempostdispersal", "\[LeftDoubleBracket]", "#", 
                 "\[RightDoubleBracket]"}], ",", 
                RowBox[{"w2l", "[", "#", "]"}]}], "]"}]}], ")"}], "&"}], ",", 
           
           RowBox[{"Keys", "[", "w2l", "]"}]}], "]"}], ";", 
         "\[IndentingNewLine]", "\[IndentingNewLine]", 
         RowBox[{"(*", 
          RowBox[{"Male", " ", "dispersal"}], "*)"}], "\[IndentingNewLine]", 
         RowBox[{
          RowBox[{"{", 
           RowBox[{"nn", ",", "nk", ",", "n1"}], "}"}], "=", 
          RowBox[{"Dimensions", "[", "malepredispersal", "]"}]}], ";", "\n", 
         "\t", 
         RowBox[{"migSel", "=", 
          RowBox[{"Partition", "[", 
           RowBox[{
            RowBox[{"RandomVariate", "[", 
             RowBox[{
              RowBox[{"BernoulliDistribution", "[", "mm", "]"}], ",", 
              RowBox[{"nn", "*", "nk"}]}], "]"}], ",", "nk"}], "]"}]}], ";", 
         "\n", "\t", 
         RowBox[{"malepostdispersal", " ", "=", 
          RowBox[{"Pick", "[", 
           RowBox[{"malepredispersal", ",", " ", "migSel", ",", "0"}], 
           "]"}]}], ";", "\n", "\t", 
         RowBox[{"toleave", " ", "=", 
          RowBox[{"Flatten", "[", 
           RowBox[{
            RowBox[{"Pick", "[", 
             RowBox[{"malepredispersal", ",", " ", "migSel", ",", "1"}], 
             "]"}], ",", "1"}], "]"}]}], ";", "\n", "\t", 
         RowBox[{"where", "=", 
          RowBox[{"RandomInteger", "[", 
           RowBox[{
            RowBox[{"{", 
             RowBox[{"1", ",", "p"}], "}"}], ",", 
            RowBox[{"Length", "[", "toleave", "]"}]}], "]"}]}], ";", "\n", 
         "\t", 
         RowBox[{"w2l", "=", 
          RowBox[{"MapThread", "[", 
           RowBox[{
            RowBox[{
             RowBox[{"{", 
              RowBox[{"#1", ",", "#2"}], "}"}], "&"}], ",", 
            RowBox[{"{", 
             RowBox[{"where", ",", "toleave"}], "}"}]}], "]"}]}], ";", "\n", 
         "\t", 
         RowBox[{"w2l", "=", 
          RowBox[{"GroupBy", "[", 
           RowBox[{"w2l", ",", "First"}], "]"}]}], ";", "\n", "\t", 
         RowBox[{"w2l", "=", 
          RowBox[{"<|", 
           RowBox[{"Map", "[", 
            RowBox[{
             RowBox[{
              RowBox[{"#", "->", 
               RowBox[{"Map", "[", 
                RowBox[{
                 RowBox[{
                  RowBox[{"Flatten", "[", 
                   RowBox[{"Rest", "[", "#", "]"}], "]"}], "&"}], ",", 
                 RowBox[{"w2l", "[", "#", "]"}]}], "]"}]}], "&"}], ",", 
             RowBox[{"Keys", "[", "w2l", "]"}]}], "]"}], "|>"}]}], ";", "\n", 
         "\t", 
         RowBox[{"Map", "[", 
          RowBox[{
           RowBox[{
            RowBox[{"(", 
             RowBox[{
              RowBox[{
              "malepostdispersal", "\[LeftDoubleBracket]", "#", 
               "\[RightDoubleBracket]"}], "=", 
              RowBox[{"Join", "[", 
               RowBox[{
                RowBox[{
                "malepostdispersal", "\[LeftDoubleBracket]", "#", 
                 "\[RightDoubleBracket]"}], ",", 
                RowBox[{"w2l", "[", "#", "]"}]}], "]"}]}], ")"}], "&"}], ",", 
           
           RowBox[{"Keys", "[", "w2l", "]"}]}], "]"}], ";", 
         "\[IndentingNewLine]", "\[IndentingNewLine]", 
         RowBox[{"(*", 
          RowBox[{
           RowBox[{"WAR", ":", " ", 
            RowBox[{"for", " ", "covenience"}]}], ",", " ", 
           RowBox[{
           "we", " ", "consider", " ", "all", " ", "patches", " ", "in", " ", 
            "a", " ", 
            RowBox[{"circle", ".", " ", "\[IndentingNewLine]", "In"}], " ", 
            "each", " ", 
            RowBox[{"generation", ":", " ", 
             RowBox[{
              RowBox[{
              "patch", " ", "x", " ", "may", " ", "be", " ", "attacked", " ", 
               "by", " ", "patch", " ", "x"}], "-", 
              RowBox[{
              "1", " ", "and", " ", "may", " ", "attack", " ", "patch", " ", 
               "x"}], "+", "1"}]}]}]}], "*)"}], "\[IndentingNewLine]", 
         "\[IndentingNewLine]", 
         RowBox[{"(*", 
          RowBox[{"Randomise", " ", "order", " ", "of", " ", "patches"}], 
          "*)"}], "\[IndentingNewLine]", 
         RowBox[{"neworder", "=", 
          RowBox[{"RandomSample", "[", 
           RowBox[{
            RowBox[{"Range", "[", 
             RowBox[{"1", ",", "p"}], "]"}], ",", "p"}], "]"}]}], ";", 
         "\[IndentingNewLine]", 
         RowBox[{"fempostdispersal", "=", 
          RowBox[{
          "fempostdispersal", "\[LeftDoubleBracket]", "neworder", 
           "\[RightDoubleBracket]"}]}], ";", "\[IndentingNewLine]", 
         RowBox[{"malepostdispersal", "=", 
          RowBox[{
          "malepostdispersal", "\[LeftDoubleBracket]", "neworder", 
           "\[RightDoubleBracket]"}]}], ";", "\[IndentingNewLine]", 
         "\[IndentingNewLine]", 
         RowBox[{"(*", 
          RowBox[{"Wartable", ":", " ", 
           RowBox[{
            RowBox[{
            "determine", " ", "whether", " ", "group", " ", "x", " ", 
             "attacks", " ", "group", " ", "x"}], "+", 
            RowBox[{
            "1", " ", "and", " ", "whether", " ", "they", " ", "win", " ", 
             "or", " ", "not"}]}]}], "*)"}], "\[IndentingNewLine]", 
         RowBox[{"wartable", "=", 
          RowBox[{"Map", "[", 
           RowBox[{
            RowBox[{
             RowBox[{"If", "[", 
              RowBox[{
               RowBox[{
                RowBox[{"Random", "[", "]"}], "<", "#"}], ",", 
               RowBox[{"If", "[", 
                RowBox[{
                 RowBox[{
                  RowBox[{"Random", "[", "]"}], "<", "0.5"}], ",", 
                 "\"\<AW\>\"", ",", "\"\<AL\>\""}], "]"}], ",", 
               "\"\<NA\>\""}], "]"}], "&"}], ",", 
            RowBox[{"Map", "[", 
             RowBox[{"(*", 
              RowBox[{
              "group", " ", "average", " ", "belligerence", " ", "of", " ", 
               "mothers"}], "*)"}], 
             RowBox[{"Mean", ",", 
              RowBox[{"Map", "[", 
               RowBox[{"Flatten", ",", 
                RowBox[{"Map", "[", 
                 RowBox[{
                  RowBox[{
                   RowBox[{"{", 
                    RowBox[{
                    RowBox[{
                    "#", "\[LeftDoubleBracket]", "3", 
                    "\[RightDoubleBracket]"}], ",", 
                    RowBox[{
                    "#", "\[LeftDoubleBracket]", "4", 
                    "\[RightDoubleBracket]"}]}], "}"}], "&"}], ",", 
                  "malepostdispersal", ",", 
                  RowBox[{"{", "2", "}"}]}], "]"}]}], "]"}]}], "]"}]}], 
           "]"}]}], ";", "\[IndentingNewLine]", 
         RowBox[{"wartableprev", "=", 
          RowBox[{"RotateRight", "[", "wartable", "]"}]}], ";", 
         "\[IndentingNewLine]", "\[IndentingNewLine]", 
         RowBox[{"(*", 
          RowBox[{
          "Determining", " ", "female", " ", "competitiveness", " ", "at", 
           " ", "home", " ", "and", " ", "abroad"}], "*)"}], 
         "\[IndentingNewLine]", 
         RowBox[{"femcomphome", "=", 
          RowBox[{"MapThread", "[", 
           RowBox[{
            RowBox[{
             RowBox[{"Switch", "[", 
              RowBox[{"#1", ",", "\"\<NA\>\"", ",", 
               RowBox[{"ConstantArray", "[", 
                RowBox[{"0.9999", ",", 
                 RowBox[{"Length", "@", "#2"}]}], "]"}], ",", "\"\<AW\>\"", 
               ",", 
               RowBox[{"ConstantArray", "[", 
                RowBox[{"sf", ",", 
                 RowBox[{"Length", "@", "#2"}]}], "]"}], ",", "\"\<AL\>\"", 
               ",", 
               RowBox[{"ConstantArray", "[", 
                RowBox[{"0.9999", ",", 
                 RowBox[{"Length", "@", "#2"}]}], "]"}]}], "]"}], "&"}], ",", 
            
            RowBox[{"{", 
             RowBox[{"wartableprev", ",", "fempostdispersal"}], "}"}]}], 
           "]"}]}], ";", 
         RowBox[{"femcompabroad", "=", 
          RowBox[{"MapThread", "[", 
           RowBox[{
            RowBox[{
             RowBox[{"Switch", "[", 
              RowBox[{"#1", ",", "\"\<NA\>\"", ",", 
               RowBox[{"ConstantArray", "[", 
                RowBox[{"0.0001", ",", 
                 RowBox[{"Length", "@", "#2"}]}], "]"}], ",", "\"\<AW\>\"", 
               ",", 
               RowBox[{"ConstantArray", "[", 
                RowBox[{
                 RowBox[{"(", 
                  RowBox[{"1", "-", "sf"}], ")"}], ",", 
                 RowBox[{"Length", "@", "#2"}]}], "]"}], ",", " ", 
               "\"\<AL\>\"", ",", " ", 
               RowBox[{"ConstantArray", "[", 
                RowBox[{"0.0001", ",", 
                 RowBox[{"Length", "@", "#2"}]}], "]"}]}], "]"}], "&"}], ",", 
            
            RowBox[{"{", 
             RowBox[{"wartable", ",", "fempostdispersal"}], "}"}]}], "]"}]}], 
         ";", "\[IndentingNewLine]", "\[IndentingNewLine]", 
         RowBox[{"(*", 
          RowBox[{
          "Determining", " ", "male", " ", "competitiveness", " ", "at", " ", 
           "home", " ", "and", " ", "abroad"}], "*)"}], "\n", "\t", 
         RowBox[{"(*", 
          RowBox[{"Under", " ", "maternal", " ", "control"}], "*)"}], 
         RowBox[{"indbell", "=", 
          RowBox[{"Map", "[", 
           RowBox[{
            RowBox[{
             RowBox[{
              FractionBox["1", "2"], 
              RowBox[{"(", 
               RowBox[{
                RowBox[{
                "#", "\[LeftDoubleBracket]", "3", "\[RightDoubleBracket]"}], 
                "+", 
                RowBox[{
                "#", "\[LeftDoubleBracket]", "4", "\[RightDoubleBracket]"}]}],
                ")"}]}], "&"}], ",", "malepostdispersal", ",", 
            RowBox[{"{", "2", "}"}]}], "]"}]}], ";", "\[IndentingNewLine]", 
         RowBox[{"malecomphome", "=", 
          RowBox[{"MapThread", "[", 
           RowBox[{
            RowBox[{
             RowBox[{"Switch", "[", 
              RowBox[{"#1", ",", "\"\<NA\>\"", ",", 
               RowBox[{"t", "[", "#2", "]"}], ",", "\"\<AW\>\"", ",", 
               RowBox[{
                RowBox[{"t", "[", "#2", "]"}], "*", "sm"}], ",", "\"\<AL\>\"",
                ",", 
               RowBox[{"t", "[", "#2", "]"}]}], "]"}], "&"}], ",", 
            RowBox[{"{", 
             RowBox[{"wartableprev", ",", "indbell"}], "}"}]}], "]"}]}], ";", 
         
         RowBox[{"malecompabroad", "=", 
          RowBox[{"MapThread", "[", 
           RowBox[{
            RowBox[{
             RowBox[{"Switch", "[", 
              RowBox[{"#1", ",", "\"\<NA\>\"", ",", 
               RowBox[{"ConstantArray", "[", 
                RowBox[{"0.0001", ",", 
                 RowBox[{"Length", "@", "#2"}]}], "]"}], ",", "\"\<AW\>\"", 
               ",", 
               RowBox[{
                RowBox[{"t", "[", "#2", "]"}], "*", 
                RowBox[{"(", 
                 RowBox[{"1", "-", "sm"}], ")"}]}], ",", "\"\<AL\>\"", ",", 
               RowBox[{"ConstantArray", "[", 
                RowBox[{"0.0001", ",", 
                 RowBox[{"Length", "@", "#2"}]}], "]"}]}], "]"}], "&"}], ",", 
            
            RowBox[{"{", 
             RowBox[{"wartable", ",", "indbell"}], "}"}]}], "]"}]}], ";", 
         "\[IndentingNewLine]", "\[IndentingNewLine]", 
         RowBox[{"(*", 
          RowBox[{
          "Ensuring", " ", "patches", " ", "have", " ", "at", " ", "least", 
           " ", "Nf", " ", "females", " ", "and", " ", "Nm", " ", "males"}], 
          "*)"}], "\[IndentingNewLine]", 
         RowBox[{"outsider", "=", 
          RowBox[{"Flatten", "[", 
           RowBox[{
            RowBox[{"Table", "[", 
             RowBox[{
              RowBox[{"{", 
               RowBox[{"i", ",", "h"}], "}"}], ",", 
              RowBox[{"{", 
               RowBox[{"i", ",", "0", ",", "1", ",", "0.02"}], "}"}], ",", 
              RowBox[{"{", 
               RowBox[{"h", ",", "0", ",", "1", ",", "0.02"}], "}"}]}], "]"}],
             ",", "1"}], "]"}]}], ";", "\[IndentingNewLine]", 
         RowBox[{"fempostdispersal", "=", 
          RowBox[{"ReleaseHold", "[", 
           RowBox[{"Map", "[", 
            RowBox[{
             RowBox[{
              RowBox[{"If", "[", 
               RowBox[{
                RowBox[{
                 RowBox[{"Length", "[", "#", "]"}], "<", "Nf"}], ",", 
                RowBox[{"PadRight", "[", 
                 RowBox[{"#", ",", "Nf", ",", 
                  RowBox[{"Hold", "[", 
                   RowBox[{"RandomChoice", "[", "outsider", "]"}], "]"}]}], 
                 "]"}], ",", "#"}], "]"}], "&"}], ",", "fempostdispersal"}], 
            "]"}], "]"}]}], ";", "\[IndentingNewLine]", 
         RowBox[{"malepostdispersal", "=", 
          RowBox[{"ReleaseHold", "[", 
           RowBox[{"Map", "[", 
            RowBox[{
             RowBox[{
              RowBox[{"If", "[", 
               RowBox[{
                RowBox[{
                 RowBox[{"Length", "[", "#", "]"}], "<", "Nm"}], ",", 
                RowBox[{"PadRight", "[", 
                 RowBox[{"#", ",", "Nm", ",", 
                  RowBox[{"Hold", "[", 
                   RowBox[{"RandomChoice", "[", "outsider", "]"}], "]"}]}], 
                 "]"}], ",", "#"}], "]"}], "&"}], ",", "malepostdispersal"}], 
            "]"}], "]"}]}], ";", "\[IndentingNewLine]", 
         RowBox[{"femcomphome", "=", 
          RowBox[{"Map", "[", 
           RowBox[{
            RowBox[{
             RowBox[{"If", "[", 
              RowBox[{
               RowBox[{
                RowBox[{"Length", "[", "#", "]"}], "<", "Nf"}], ",", 
               RowBox[{"PadRight", "[", 
                RowBox[{"#", ",", "Nf", ",", "0.0001"}], "]"}], ",", "#"}], 
              "]"}], "&"}], ",", "femcomphome"}], "]"}]}], ";", 
         "\[IndentingNewLine]", 
         RowBox[{"femcompabroad", "=", 
          RowBox[{"Map", "[", 
           RowBox[{
            RowBox[{
             RowBox[{"If", "[", 
              RowBox[{
               RowBox[{
                RowBox[{"Length", "[", "#", "]"}], "<", "Nf"}], ",", 
               RowBox[{"PadRight", "[", 
                RowBox[{"#", ",", "Nf", ",", "0.0001"}], "]"}], ",", "#"}], 
              "]"}], "&"}], ",", "femcompabroad"}], "]"}]}], ";", 
         "\[IndentingNewLine]", 
         RowBox[{"malecomphome", "=", 
          RowBox[{"Map", "[", 
           RowBox[{
            RowBox[{
             RowBox[{"If", "[", 
              RowBox[{
               RowBox[{
                RowBox[{"Length", "[", "#", "]"}], "<", "Nm"}], ",", 
               RowBox[{"PadRight", "[", 
                RowBox[{"#", ",", "Nm", ",", "0.0001"}], "]"}], ",", "#"}], 
              "]"}], "&"}], ",", "malecomphome"}], "]"}]}], ";", 
         "\[IndentingNewLine]", 
         RowBox[{"malecompabroad", "=", 
          RowBox[{"Map", "[", 
           RowBox[{
            RowBox[{
             RowBox[{"If", "[", 
              RowBox[{
               RowBox[{
                RowBox[{"Length", "[", "#", "]"}], "<", "Nm"}], ",", 
               RowBox[{"PadRight", "[", 
                RowBox[{"#", ",", "Nm", ",", "0.0001"}], "]"}], ",", "#"}], 
              "]"}], "&"}], ",", "malecompabroad"}], "]"}]}], ";", 
         "\[IndentingNewLine]", "\[IndentingNewLine]", 
         RowBox[{"(*", 
          RowBox[{"Females", ":", " ", 
           RowBox[{"Density", " ", "dependent", " ", "regulation"}]}], "*)"}],
          "\[IndentingNewLine]", 
         RowBox[{"fembreeders", "=", 
          RowBox[{"Table", "[", "\[IndentingNewLine]", 
           RowBox[{
            RowBox[{"If", "[", 
             RowBox[{
              RowBox[{
               RowBox[{
               "wartableprev", "\[LeftDoubleBracket]", "x", 
                "\[RightDoubleBracket]"}], "===", "\"\<AW\>\""}], ",", 
              "\[IndentingNewLine]", 
              RowBox[{"(*", 
               RowBox[{
                RowBox[{
                "FG", " ", "has", " ", "been", " ", "attacked", " ", "by", 
                 " ", "group", " ", "x"}], "-", 
                RowBox[{"1", " ", "and", " ", "group", " ", "x"}], "-", 
                RowBox[{"1", " ", "won", " ", "the", " ", "battle"}]}], 
               "*)"}], "\[IndentingNewLine]", 
              RowBox[{"RandomSample", "[", 
               RowBox[{
                RowBox[{
                 RowBox[{"Join", "[", 
                  RowBox[{
                   RowBox[{
                   "femcomphome", "\[LeftDoubleBracket]", "x", 
                    "\[RightDoubleBracket]"}], ",", 
                   RowBox[{
                    RowBox[{"RotateRight", "[", "femcompabroad", "]"}], 
                    "\[LeftDoubleBracket]", "x", "\[RightDoubleBracket]"}]}], 
                  "]"}], "\[Rule]", 
                 RowBox[{"Join", "[", 
                  RowBox[{
                   RowBox[{
                   "fempostdispersal", "\[LeftDoubleBracket]", "x", 
                    "\[RightDoubleBracket]"}], ",", 
                   RowBox[{
                    RowBox[{"RotateRight", "[", "fempostdispersal", "]"}], 
                    "\[LeftDoubleBracket]", "x", "\[RightDoubleBracket]"}]}], 
                  "]"}]}], ",", "Nf"}], "]"}], ",", "\[IndentingNewLine]", 
              RowBox[{"(*", 
               RowBox[{"Other", " ", "cases"}], "*)"}], "\[IndentingNewLine]", 
              RowBox[{"RandomSample", "[", 
               RowBox[{
                RowBox[{
                 RowBox[{
                 "femcomphome", "\[LeftDoubleBracket]", "x", 
                  "\[RightDoubleBracket]"}], "\[Rule]", 
                 RowBox[{
                 "fempostdispersal", "\[LeftDoubleBracket]", "x", 
                  "\[RightDoubleBracket]"}]}], ",", "Nf"}], "]"}]}], "]"}], 
            ",", 
            RowBox[{"{", 
             RowBox[{"x", ",", "p"}], "}"}]}], "]"}]}], ";", 
         "\[IndentingNewLine]", "\[IndentingNewLine]", 
         RowBox[{"(*", 
          RowBox[{"Males", ":", " ", 
           RowBox[{"Density", " ", "dependent", " ", "regulation"}]}], "*)"}],
          "\[IndentingNewLine]", 
         RowBox[{"malebreeders", "=", 
          RowBox[{"Table", "[", "\[IndentingNewLine]", 
           RowBox[{
            RowBox[{"If", "[", 
             RowBox[{
              RowBox[{
               RowBox[{
               "wartableprev", "\[LeftDoubleBracket]", "x", 
                "\[RightDoubleBracket]"}], "===", "\"\<AW\>\""}], ",", 
              "\[IndentingNewLine]", 
              RowBox[{"(*", 
               RowBox[{
                RowBox[{
                "FG", " ", "has", " ", "been", " ", "attacked", " ", "by", 
                 " ", "group", " ", "x"}], "-", 
                RowBox[{"1", " ", "and", " ", "group", " ", "x"}], "-", 
                RowBox[{"1", " ", "won", " ", "the", " ", "battle"}]}], 
               "*)"}], "\[IndentingNewLine]", 
              RowBox[{"RandomSample", "[", 
               RowBox[{
                RowBox[{
                 RowBox[{"Join", "[", 
                  RowBox[{
                   RowBox[{
                   "malecomphome", "\[LeftDoubleBracket]", "x", 
                    "\[RightDoubleBracket]"}], ",", 
                   RowBox[{
                    RowBox[{"RotateRight", "[", "malecompabroad", "]"}], 
                    "\[LeftDoubleBracket]", "x", "\[RightDoubleBracket]"}]}], 
                  "]"}], "\[Rule]", 
                 RowBox[{"Join", "[", 
                  RowBox[{
                   RowBox[{
                   "malepostdispersal", "\[LeftDoubleBracket]", "x", 
                    "\[RightDoubleBracket]"}], ",", 
                   RowBox[{
                    RowBox[{"RotateRight", "[", "malepostdispersal", "]"}], 
                    "\[LeftDoubleBracket]", "x", "\[RightDoubleBracket]"}]}], 
                  "]"}]}], ",", "Nf"}], "]"}], ",", "\[IndentingNewLine]", 
              RowBox[{"(*", 
               RowBox[{"Other", " ", "cases"}], "*)"}], "\[IndentingNewLine]", 
              RowBox[{"RandomSample", "[", 
               RowBox[{
                RowBox[{
                 RowBox[{
                 "malecomphome", "\[LeftDoubleBracket]", "x", 
                  "\[RightDoubleBracket]"}], "\[Rule]", 
                 RowBox[{
                 "malepostdispersal", "\[LeftDoubleBracket]", "x", 
                  "\[RightDoubleBracket]"}]}], ",", "Nf"}], "]"}]}], "]"}], 
            ",", 
            RowBox[{"{", 
             RowBox[{"x", ",", "p"}], "}"}]}], "]"}]}], ";", 
         "\[IndentingNewLine]", "\[IndentingNewLine]", 
         RowBox[{"(*", 
          RowBox[{"Under", " ", "paternal", " ", 
           RowBox[{"control", ".", " ", "Remove"}], " ", "father", " ", 
           "genes", " ", "from", " ", "malebreeders"}], "*)"}], 
         "\[IndentingNewLine]", 
         RowBox[{"malebreeders", "=", 
          RowBox[{"Map", "[", 
           RowBox[{
            RowBox[{
             RowBox[{"{", 
              RowBox[{
               RowBox[{"#", "[", 
                RowBox[{"[", "1", "]"}], "]"}], ",", 
               RowBox[{"#", "[", 
                RowBox[{"[", "2", "]"}], "]"}]}], "}"}], "&"}], ",", 
            "malebreeders", ",", 
            RowBox[{"{", "2", "}"}]}], "]"}]}], ";", "\[IndentingNewLine]", 
         "\[IndentingNewLine]", 
         RowBox[{"(*", 
          RowBox[{"Generation", " ", "average"}], "*)"}], 
         "\[IndentingNewLine]", 
         RowBox[{
          RowBox[{
          "logger", "\[LeftDoubleBracket]", "g", "\[RightDoubleBracket]"}], 
          "=", 
          RowBox[{
           RowBox[{
            FractionBox["1", "2"], 
            RowBox[{"(", 
             RowBox[{
              FractionBox["1", 
               RowBox[{"2", " ", "Nf", " ", "p"}]], 
              RowBox[{"Apply", "[", 
               RowBox[{"Plus", ",", 
                RowBox[{"Flatten", "[", "fembreeders", "]"}]}], "]"}]}], 
             ")"}]}], "+", 
           RowBox[{
            FractionBox["1", "2"], 
            RowBox[{"(", 
             RowBox[{
              FractionBox["1", 
               RowBox[{"2", " ", "Nm", " ", "p"}]], 
              RowBox[{"Apply", "[", 
               RowBox[{"Plus", ",", 
                RowBox[{"Flatten", "[", "malebreeders", "]"}]}], "]"}]}], 
             ")"}]}]}]}], ";", "\[IndentingNewLine]", "\[IndentingNewLine]", 
         RowBox[{"(*", 
          RowBox[{"10", " ", "random", " ", "points"}], "*)"}], 
         "\[IndentingNewLine]", 
         RowBox[{"tenrandom", "=", 
          RowBox[{"RandomSample", "[", 
           RowBox[{
            RowBox[{"Join", "[", 
             RowBox[{
              RowBox[{"Flatten", "[", "fembreeders", "]"}], ",", 
              RowBox[{"Flatten", "[", "malebreeders", "]"}]}], "]"}], ",", 
            "10"}], "]"}]}], ";", "\[IndentingNewLine]", 
         RowBox[{
          RowBox[{
          "randomlogger", "\[LeftDoubleBracket]", "g", 
           "\[RightDoubleBracket]"}], "=", 
          RowBox[{"Map", "[", 
           RowBox[{
            RowBox[{
             RowBox[{"{", 
              RowBox[{"g", ",", "#"}], "}"}], "&"}], ",", "tenrandom"}], 
           "]"}]}], ";"}], "\[IndentingNewLine]", "\[IndentingNewLine]", ",", 
        
        RowBox[{"{", 
         RowBox[{"g", ",", "G"}], "}"}]}], "]"}], ";", 
      RowBox[{"Print", "[", 
       RowBox[{"\"\<Belligerence=\>\"", ",", 
        RowBox[{
        "logger", "\[LeftDoubleBracket]", "G", "\[RightDoubleBracket]"}]}], 
       "]"}]}], ")"}]}], "]"}]}]], "Input",
 CellChangeTimes->{{3.681214226708127*^9, 3.6812145647127953`*^9}, {
   3.68121459803302*^9, 3.681214673851118*^9}, {3.681214722249309*^9, 
   3.6812147703540373`*^9}, {3.681215031888411*^9, 3.681215179763726*^9}, {
   3.681215307482348*^9, 3.6812153582662*^9}, {3.6812155182015533`*^9, 
   3.68121551849219*^9}, {3.6812157850027857`*^9, 3.681215862328689*^9}, {
   3.681215901704187*^9, 3.6812159371671953`*^9}, {3.681216109122466*^9, 
   3.6812161455214357`*^9}, {3.681216358689296*^9, 3.681216376201923*^9}, {
   3.6812167205602493`*^9, 3.681216744118958*^9}, {3.681216786279084*^9, 
   3.681216787894143*^9}, {3.68121714542624*^9, 3.681217181666724*^9}, {
   3.681217251527444*^9, 3.68121728062099*^9}, {3.682224646883828*^9, 
   3.682224650959495*^9}, {3.682224891225357*^9, 3.6822248960933933`*^9}, {
   3.682225045694262*^9, 3.682225106305911*^9}, {3.682225142000101*^9, 
   3.682225155735188*^9}, {3.682225507367264*^9, 3.6822255374426517`*^9}, {
   3.68222557898591*^9, 3.682225659164006*^9}, {3.6822257186731567`*^9, 
   3.6822257311606073`*^9}, {3.682231259203368*^9, 3.682231272030013*^9}, {
   3.682231303056514*^9, 3.682231433340931*^9}, {3.682231804642271*^9, 
   3.682231808504736*^9}, {3.6822320481155663`*^9, 3.6822320519368687`*^9}, {
   3.682232098425036*^9, 3.682232126462975*^9}, {3.682232228642332*^9, 
   3.682232370544312*^9}, {3.682232437198575*^9, 3.6822324647983513`*^9}, {
   3.682233145634289*^9, 3.6822331559002934`*^9}, 3.6822331968963747`*^9, {
   3.682233227860574*^9, 3.682233232810677*^9}, {3.682247093435816*^9, 
   3.682247153296431*^9}, {3.682247203597946*^9, 3.682247204924667*^9}, {
   3.68224738849168*^9, 3.682247392003949*^9}, {3.6826694913407097`*^9, 
   3.682669533746141*^9}, {3.682669591038232*^9, 3.682669663857885*^9}, {
   3.68266969639922*^9, 3.6826697184072313`*^9}, {3.682669751998191*^9, 
   3.682669792742668*^9}, {3.682669834807569*^9, 3.682669864845564*^9}, {
   3.6826700669531317`*^9, 3.682670070097769*^9}, {3.682670151739965*^9, 
   3.682670181260111*^9}, {3.682670275693653*^9, 3.6826702868125143`*^9}, {
   3.682670339201284*^9, 3.6826703540483637`*^9}, {3.682670755001349*^9, 
   3.6826707618644123`*^9}, {3.682671474140222*^9, 3.682671480314186*^9}, {
   3.682675741778584*^9, 3.6826757601434393`*^9}, {3.6826758241819267`*^9, 
   3.682675833220845*^9}, 3.682676312461418*^9, {3.6826768637548037`*^9, 
   3.682676884672773*^9}, {3.6826770374861183`*^9, 3.682677058092907*^9}, {
   3.682678149699057*^9, 3.6826781506983747`*^9}, {3.682755488801729*^9, 
   3.682755502959025*^9}, {3.682761746742156*^9, 3.682761769371901*^9}, {
   3.68276186068705*^9, 3.682761906259583*^9}, {3.6827621150793324`*^9, 
   3.682762122070777*^9}, {3.6827621672054234`*^9, 3.682762238226511*^9}, {
   3.682762294994474*^9, 3.6827622992409697`*^9}, {3.682762330872126*^9, 
   3.682762331032846*^9}, 3.682762488551063*^9, {3.682762539361498*^9, 
   3.682762567409243*^9}, {3.682762874530324*^9, 3.6827628990850763`*^9}, {
   3.682762952707635*^9, 3.6827630081770573`*^9}, {3.6827630837188377`*^9, 
   3.682763117805187*^9}, {3.682763300310458*^9, 3.682763353748728*^9}, {
   3.6827634029235287`*^9, 3.6827634081869392`*^9}, {3.682763460833618*^9, 
   3.6827635409588337`*^9}, {3.682763575388939*^9, 3.6827637832137737`*^9}, {
   3.682763972223082*^9, 3.682764030108666*^9}, {3.682764095449814*^9, 
   3.682764227340105*^9}, {3.682764355023138*^9, 3.6827644919285717`*^9}, {
   3.682764539382362*^9, 3.6827645616304817`*^9}, {3.6827648022518873`*^9, 
   3.682764806586299*^9}, {3.682764895910694*^9, 3.682764946828445*^9}, {
   3.682765411207119*^9, 3.682765446069428*^9}, {3.682765568288474*^9, 
   3.6827655772949963`*^9}, {3.682765711170191*^9, 3.682765871497802*^9}, {
   3.682766117916745*^9, 3.682766195721286*^9}, {3.682766242543509*^9, 
   3.68276626707752*^9}, {3.682766343300098*^9, 3.68276646038752*^9}, {
   3.682766681801346*^9, 3.6827666977682056`*^9}, {3.682766734846784*^9, 
   3.682766758292835*^9}, {3.6827679843921213`*^9, 3.682768042972554*^9}, {
   3.6827681130478783`*^9, 3.6827681764447737`*^9}, {3.682768258625144*^9, 
   3.682768485154656*^9}, {3.682768517937778*^9, 3.682768534120554*^9}, {
   3.682768661394967*^9, 3.682768746901252*^9}, {3.6827687830277357`*^9, 
   3.68276885952737*^9}, {3.682768910221799*^9, 3.682768940459681*^9}, {
   3.6827690474794493`*^9, 3.682769202868601*^9}, {3.682769811830559*^9, 
   3.682769872331382*^9}, {3.682770009424759*^9, 3.68277001265101*^9}, {
   3.682833523361665*^9, 3.6828335498768263`*^9}, {3.682852943985301*^9, 
   3.6828529787286377`*^9}, {3.682853253178125*^9, 3.682853283788603*^9}, {
   3.682853353793006*^9, 3.682853447629537*^9}, {3.682853640556566*^9, 
   3.682853643282716*^9}, {3.682853682550187*^9, 3.682853682653414*^9}, {
   3.682853715964878*^9, 3.682853722662118*^9}, {3.682854283047186*^9, 
   3.6828542939266157`*^9}, {3.682857060132065*^9, 3.682857072239819*^9}, {
   3.682915421575185*^9, 3.682915429969348*^9}, {3.682915491941819*^9, 
   3.682915548829526*^9}, {3.682915686351967*^9, 3.682915701013165*^9}, {
   3.6829201490204573`*^9, 3.682920267181293*^9}, {3.682920606578771*^9, 
   3.682920607778515*^9}, {3.682923800762336*^9, 3.682923801592959*^9}, {
   3.683010436073147*^9, 3.683010445806267*^9}, {3.68301054561761*^9, 
   3.6830107481729794`*^9}, {3.6832653607606907`*^9, 
   3.6832653706481113`*^9}, {3.683266244112206*^9, 3.6832664415013237`*^9}, {
   3.6832664741656847`*^9, 3.683266495831369*^9}, {3.683267590857383*^9, 
   3.683267595593027*^9}, {3.683271114791174*^9, 3.6832711317962093`*^9}, {
   3.683281818862277*^9, 3.6832818443401823`*^9}, {3.6832819160330477`*^9, 
   3.683281926552517*^9}, {3.683282069672276*^9, 3.6832820769758873`*^9}, {
   3.6832821198376017`*^9, 3.68328222325626*^9}, {3.6832822727011633`*^9, 
   3.68328229950793*^9}, 3.683282936452074*^9, {3.683370305647222*^9, 
   3.683370309818747*^9}, {3.683370363999453*^9, 3.6833704275273647`*^9}, {
   3.683370497794716*^9, 3.683370511833962*^9}, {3.683370969130939*^9, 
   3.683371000496772*^9}, {3.683371042070148*^9, 3.683371078836203*^9}, {
   3.683373243860958*^9, 3.683373250289439*^9}, {3.6833738930482483`*^9, 
   3.683373893152149*^9}, {3.683434485482294*^9, 3.683434512911186*^9}, {
   3.683434925441255*^9, 3.683434939768635*^9}, {3.6834350167971478`*^9, 
   3.683435027516079*^9}, {3.6834350656266527`*^9, 3.683435105823681*^9}, 
   3.683435153213303*^9, {3.6834351963054333`*^9, 3.683435333395048*^9}, {
   3.683435419133572*^9, 3.683435529496859*^9}, {3.6834356621129427`*^9, 
   3.683435694062498*^9}, {3.683435757357139*^9, 3.683435759555661*^9}, {
   3.6834358888999147`*^9, 3.68343604172427*^9}, {3.683437684125454*^9, 
   3.6834377187212057`*^9}, {3.683437756544119*^9, 3.683437809436082*^9}, {
   3.683438799042419*^9, 3.6834388694921722`*^9}, {3.683439025606502*^9, 
   3.683439121463697*^9}, {3.6834396110778522`*^9, 3.683439623284944*^9}, {
   3.683459623492991*^9, 3.6834596614826717`*^9}, {3.683459704636407*^9, 
   3.6834597922688217`*^9}, {3.683975379276155*^9, 3.683975388211434*^9}, {
   3.6840631276926937`*^9, 3.68406325353224*^9}, {3.684063321119726*^9, 
   3.684063399537607*^9}, 3.684063548539554*^9, {3.684063669646291*^9, 
   3.68406370719337*^9}, {3.6840639633162537`*^9, 3.684064051373955*^9}, {
   3.684064576429583*^9, 3.684064761503512*^9}, {3.684064817629592*^9, 
   3.6840648242913313`*^9}, {3.6840648640031*^9, 3.684064866722784*^9}, {
   3.684126287054233*^9, 3.6841262957047243`*^9}, {3.684128725716556*^9, 
   3.68412874969652*^9}, 3.684129340790328*^9, {3.684131546688252*^9, 
   3.684131548405303*^9}, {3.684147050792185*^9, 3.6841470709037333`*^9}, {
   3.684149862459711*^9, 3.684150009179594*^9}, {3.684150112456418*^9, 
   3.6841501880192137`*^9}, {3.684150272235293*^9, 3.684150274567905*^9}, {
   3.684231168230357*^9, 3.684231171193651*^9}, {3.684240896805726*^9, 
   3.684240938050478*^9}, {3.684241027899623*^9, 3.684241040881171*^9}, {
   3.684241083790506*^9, 3.684241115485634*^9}, {3.6842412043720016`*^9, 
   3.684241226289336*^9}, {3.6842587298145447`*^9, 3.684258731069973*^9}, {
   3.6842591994932823`*^9, 3.684259202211485*^9}, {3.684302548938072*^9, 
   3.6843025517400923`*^9}, {3.684348772074181*^9, 3.684348775235303*^9}, {
   3.6844305120135927`*^9, 3.68443057161108*^9}, {3.684478622350609*^9, 
   3.68447864888451*^9}, {3.6848309835335817`*^9, 3.684831005107006*^9}, {
   3.684831346189061*^9, 3.68483134723525*^9}, {3.684831466062046*^9, 
   3.684831467605063*^9}, {3.6848319789308968`*^9, 3.684831982342354*^9}, {
   3.685079244294241*^9, 3.685079244660057*^9}, {3.6850799774092693`*^9, 
   3.685079996962237*^9}, {3.685080126998996*^9, 3.685080204688487*^9}, {
   3.6850803135943003`*^9, 3.685080349341052*^9}, {3.6850805012133703`*^9, 
   3.6850805309360933`*^9}, 3.685080561753927*^9, {3.685080884642166*^9, 
   3.685080888776667*^9}, {3.685081176647037*^9, 3.685081180188469*^9}, {
   3.6850814846759987`*^9, 3.6850814858139*^9}, {3.68508169416609*^9, 
   3.6850817052036667`*^9}, {3.685082251413451*^9, 3.685082265915469*^9}, 
   3.6852513614777308`*^9, {3.6852513921950703`*^9, 3.685251436361288*^9}, 
   3.685251721778112*^9, {3.685251824988489*^9, 3.685251883081112*^9}, {
   3.685272788493024*^9, 3.685272805489643*^9}, {3.685273133214188*^9, 
   3.685273147532586*^9}, {3.685274162958218*^9, 3.685274170376573*^9}, {
   3.6852747887466803`*^9, 3.6852747922121572`*^9}, 3.685276769715014*^9, {
   3.685523948896822*^9, 3.685523953772567*^9}, {3.685524034524633*^9, 
   3.685524039870377*^9}, 3.6855247841586123`*^9, 3.6855306382654676`*^9, {
   3.685615497567849*^9, 3.685615500038727*^9}, {3.685615817586945*^9, 
   3.685615819889468*^9}, {3.68561716225204*^9, 3.685617162541239*^9}, {
   3.685711849747162*^9, 3.685711850177227*^9}, {3.685728889468666*^9, 
   3.685728889728917*^9}, {3.6858573080252542`*^9, 3.685857410123556*^9}, {
   3.685859017872281*^9, 3.6858592232898684`*^9}, {3.685859790096773*^9, 
   3.685859805877038*^9}, {3.6858607342123938`*^9, 3.685860737838855*^9}, {
   3.685861943355946*^9, 3.685861946557382*^9}, {3.68587076395778*^9, 
   3.6858708093199997`*^9}, {3.685871096025622*^9, 3.685871111207775*^9}, {
   3.685871236856825*^9, 3.685871247596874*^9}, 3.6858713325267963`*^9, {
   3.685871371221136*^9, 3.6858713869601803`*^9}, {3.685871453445331*^9, 
   3.685871454324086*^9}, {3.685871498224842*^9, 3.685871543101766*^9}, {
   3.685874968726053*^9, 3.6858749885504503`*^9}, {3.6858754682750397`*^9, 
   3.6858755222713823`*^9}, {3.685875655491588*^9, 3.685875662847443*^9}, {
   3.6858757233176203`*^9, 3.685875734149737*^9}, {3.685876656836912*^9, 
   3.6858766631167088`*^9}, {3.685876774736761*^9, 3.6858767933650837`*^9}, {
   3.68587695831645*^9, 3.6858769585719547`*^9}, {3.685944799357017*^9, 
   3.6859448104261847`*^9}, {3.685944870301037*^9, 3.685944908847328*^9}, {
   3.685945215451475*^9, 3.6859452808615828`*^9}, 3.685946508737224*^9, {
   3.685964566222886*^9, 3.6859645694996243`*^9}, {3.6859646167866*^9, 
   3.685964620785223*^9}, {3.6859652389180393`*^9, 3.685965242216074*^9}, {
   3.686130746569231*^9, 3.6861307760097437`*^9}, {3.6861308570908957`*^9, 
   3.68613096221706*^9}, {3.686131169746462*^9, 3.686131170077993*^9}, {
   3.686297300894887*^9, 3.686297431522379*^9}, 3.686297476153*^9, {
   3.686298276763328*^9, 3.6862983345401993`*^9}, {3.6862984143095303`*^9, 
   3.68629841756877*^9}, {3.686386300883161*^9, 3.6863863682440453`*^9}, {
   3.6863864475397463`*^9, 3.686386460402852*^9}, {3.686387656058881*^9, 
   3.686387687961478*^9}, {3.6863877340350733`*^9, 3.686387773390003*^9}, {
   3.686387866178236*^9, 3.6863878693833523`*^9}, 3.686388301452285*^9, {
   3.686474284606862*^9, 3.686474314308402*^9}, {3.686721296963188*^9, 
   3.686721363497354*^9}, {3.6867215860541973`*^9, 3.686721592756406*^9}, {
   3.686722452090466*^9, 3.6867224738946953`*^9}, 3.686722513030417*^9, {
   3.686723426430222*^9, 3.6867234314711103`*^9}, {3.6867248326402073`*^9, 
   3.686724833344816*^9}, {3.68691532453892*^9, 3.686915336261794*^9}, {
   3.6877672755495853`*^9, 3.687767295658908*^9}, {3.688143328013074*^9, 
   3.688143328992093*^9}, {3.689338049381444*^9, 3.6893380718513517`*^9}}],

Cell[BoxData[
 RowBox[{
  RowBox[{"BelligerenceFather", "[", 
   RowBox[{
   "mf_", ",", "mm_", ",", "\[Chi]a_", ",", "\[Eta]a_", ",", "sf_", ",", 
    "sm_", ",", "M_", ",", "Nf_Integer", ",", "Nm_Integer", ",", "p_Integer", 
    ",", "k_Integer", ",", "G_Integer"}], "]"}], ":=", "\[IndentingNewLine]", 
  
  RowBox[{"Block", "[", 
   RowBox[{
    RowBox[{"{", 
     RowBox[{"$HistoryLength", "=", "5"}], "}"}], ",", "\[IndentingNewLine]", 
    
    RowBox[{"(", 
     RowBox[{"(*", 
      RowBox[{
      "Logger", " ", "to", " ", "store", " ", "belligerence", " ", 
       "generation", " ", "average"}], "*)"}], "\[IndentingNewLine]", 
     RowBox[{
      RowBox[{"logger", "=", 
       RowBox[{"Table", "[", 
        RowBox[{"0", ",", "G"}], "]"}]}], ";", "\[IndentingNewLine]", 
      "\[IndentingNewLine]", 
      RowBox[{"(*", 
       RowBox[{
       "Logger", " ", "to", " ", "store", " ", "10", " ", "random", " ", 
        "gene", " ", "values", " ", "per", " ", "generation"}], "*)"}], 
      "\[IndentingNewLine]", 
      RowBox[{"randomlogger", "=", 
       RowBox[{"Table", "[", 
        RowBox[{"0", ",", "G"}], "]"}]}], ";", "\[IndentingNewLine]", 
      "\[IndentingNewLine]", 
      RowBox[{"(*", 
       RowBox[{"Belligerence", " ", "cost", " ", "function"}], "*)"}], 
      "\[IndentingNewLine]", 
      RowBox[{
       RowBox[{"t", "[", "A_", "]"}], ":=", 
       RowBox[{"1", "-", 
        RowBox[{"\[Chi]a", " ", 
         SuperscriptBox["A", "\[Eta]a"]}]}]}], ";", "\[IndentingNewLine]", 
      "\[IndentingNewLine]", 
      RowBox[{"(*", 
       RowBox[{"Initial", " ", "male", " ", "and", " ", "female", " ", 
        RowBox[{"breeders", ".", " ", "Only"}], " ", 
        RowBox[{"locus", ":", " ", "belligerence"}]}], "*)"}], 
      "\[IndentingNewLine]", 
      RowBox[{"fembreeders", "=", 
       RowBox[{"Table", "[", 
        RowBox[{
         RowBox[{"{", 
          RowBox[{
           RowBox[{"RandomChoice", "[", 
            RowBox[{"Range", "[", 
             RowBox[{"0", ",", "1", ",", "0.02"}], "]"}], "]"}], ",", 
           RowBox[{"RandomChoice", "[", 
            RowBox[{"Range", "[", 
             RowBox[{"0", ",", "1", ",", "0.02"}], "]"}], "]"}]}], "}"}], ",", 
         RowBox[{"{", "p", "}"}], ",", 
         RowBox[{"{", "Nf", "}"}]}], "]"}]}], ";", "\[IndentingNewLine]", 
      RowBox[{"malebreeders", "=", 
       RowBox[{"Table", "[", 
        RowBox[{
         RowBox[{"{", 
          RowBox[{
           RowBox[{"RandomChoice", "[", 
            RowBox[{"Range", "[", 
             RowBox[{"0", ",", "1", ",", "0.02"}], "]"}], "]"}], ",", 
           RowBox[{"RandomChoice", "[", 
            RowBox[{"Range", "[", 
             RowBox[{"0", ",", "1", ",", "0.02"}], "]"}], "]"}]}], "}"}], ",", 
         RowBox[{"{", "p", "}"}], ",", 
         RowBox[{"{", "Nm", "}"}]}], "]"}]}], ";", "\[IndentingNewLine]", 
      "\[IndentingNewLine]", 
      RowBox[{"Do", "[", "\[IndentingNewLine]", "\[IndentingNewLine]", 
       RowBox[{"(*", 
        RowBox[{"Reproduction", ":", " ", 
         RowBox[{
         "generating", " ", "daughters", " ", "under", " ", "absolute", " ", 
          "promiscuity"}]}], "*)"}], "\[IndentingNewLine]", 
       RowBox[{"(*", 
        RowBox[{
        "List", " ", "of", " ", "all", " ", "the", " ", "mothers", " ", "of", 
         " ", "all", " ", "the", " ", "daughters"}], "*)"}], 
       "\[IndentingNewLine]", 
       RowBox[{
        RowBox[{
         RowBox[{"daughtersmothers", "=", 
          RowBox[{"Table", "[", 
           RowBox[{
            RowBox[{"Sequence", "@@", 
             RowBox[{"ConstantArray", "[", 
              RowBox[{
               RowBox[{"fembreeders", "\[LeftDoubleBracket]", 
                RowBox[{"x", ",", "y"}], "\[RightDoubleBracket]"}], ",", 
               "k"}], "]"}]}], ",", 
            RowBox[{"{", 
             RowBox[{"x", ",", "p"}], "}"}], ",", 
            RowBox[{"{", 
             RowBox[{"y", ",", "Nf"}], "}"}]}], "]"}]}], ";", 
         "\[IndentingNewLine]", 
         RowBox[{"genesmothers", "=", 
          RowBox[{"Map", "[", 
           RowBox[{"RandomChoice", ",", 
            RowBox[{"Flatten", "[", 
             RowBox[{"daughtersmothers", ",", "1"}], "]"}]}], "]"}]}], ";", 
         "\[IndentingNewLine]", 
         RowBox[{"whomutates", "=", 
          RowBox[{"Flatten", "[", "\[IndentingNewLine]", 
           RowBox[{"Position", "[", 
            RowBox[{
             RowBox[{"RandomVariate", "[", 
              RowBox[{
               RowBox[{"BernoulliDistribution", "[", "M", "]"}], ",", 
               RowBox[{"Length", "[", "genesmothers", "]"}]}], "]"}], ",", 
             "1"}], "]"}], "]"}]}], ";", "\[IndentingNewLine]", 
         RowBox[{"mutatedgenes", "=", 
          RowBox[{"Map", "[", 
           RowBox[{
            RowBox[{
             RowBox[{"RandomChoice", "[", 
              RowBox[{"{", 
               RowBox[{
                RowBox[{"Max", "[", 
                 RowBox[{"0", ",", 
                  RowBox[{"#", "-", "0.02"}]}], "]"}], ",", "#", ",", 
                RowBox[{"Min", "[", 
                 RowBox[{
                  RowBox[{"#", "+", "0.02"}], ",", "1"}], "]"}]}], "}"}], 
              "]"}], "&"}], ",", 
            RowBox[{
            "genesmothers", "\[LeftDoubleBracket]", "whomutates", 
             "\[RightDoubleBracket]"}]}], "]"}]}], ";", "\[IndentingNewLine]", 
         RowBox[{
          RowBox[{
          "genesmothers", "\[LeftDoubleBracket]", "whomutates", 
           "\[RightDoubleBracket]"}], "=", "mutatedgenes"}], ";", 
         "\[IndentingNewLine]", 
         RowBox[{"(*", 
          RowBox[{
          "List", " ", "of", " ", "all", " ", "the", " ", "fathers", " ", 
           "of", " ", "all", " ", "the", " ", "daughters"}], "*)"}], 
         "\[IndentingNewLine]", 
         RowBox[{"daughtersfathers", "=", 
          RowBox[{"Map", "[", 
           RowBox[{
            RowBox[{
             RowBox[{"RandomChoice", "[", 
              RowBox[{"#", ",", 
               RowBox[{"Nf", "*", "k"}]}], "]"}], "&"}], ",", "malebreeders", 
            ",", "1"}], "]"}]}], ";", "\[IndentingNewLine]", 
         RowBox[{"genesfathers", "=", 
          RowBox[{"Map", "[", 
           RowBox[{"RandomChoice", ",", 
            RowBox[{"Flatten", "[", 
             RowBox[{"daughtersfathers", ",", "1"}], "]"}]}], "]"}]}], ";", 
         "\[IndentingNewLine]", 
         RowBox[{"whomutates", "=", 
          RowBox[{"Flatten", "[", "\[IndentingNewLine]", 
           RowBox[{"Position", "[", 
            RowBox[{
             RowBox[{"RandomVariate", "[", 
              RowBox[{
               RowBox[{"BernoulliDistribution", "[", "M", "]"}], ",", 
               RowBox[{"Length", "[", "genesfathers", "]"}]}], "]"}], ",", 
             "1"}], "]"}], "]"}]}], ";", "\[IndentingNewLine]", 
         RowBox[{"mutatedgenes", "=", 
          RowBox[{"Map", "[", 
           RowBox[{
            RowBox[{
             RowBox[{"RandomChoice", "[", 
              RowBox[{"{", 
               RowBox[{
                RowBox[{"Max", "[", 
                 RowBox[{"0", ",", 
                  RowBox[{"#", "-", "0.02"}]}], "]"}], ",", "#", ",", 
                RowBox[{"Min", "[", 
                 RowBox[{
                  RowBox[{"#", "+", "0.02"}], ",", "1"}], "]"}]}], "}"}], 
              "]"}], "&"}], ",", 
            RowBox[{
            "genesfathers", "\[LeftDoubleBracket]", "whomutates", 
             "\[RightDoubleBracket]"}]}], "]"}]}], ";", "\[IndentingNewLine]", 
         RowBox[{
          RowBox[{
          "genesfathers", "\[LeftDoubleBracket]", "whomutates", 
           "\[RightDoubleBracket]"}], "=", "mutatedgenes"}], ";", 
         "\[IndentingNewLine]", 
         RowBox[{"(*", 
          RowBox[{"Creating", " ", "fempredispersal"}], "*)"}], 
         "\[IndentingNewLine]", 
         RowBox[{"fempredispersal", "=", 
          RowBox[{"ArrayReshape", "[", 
           RowBox[{
            RowBox[{"MapThread", "[", 
             RowBox[{
              RowBox[{
               RowBox[{"{", 
                RowBox[{"#1", ",", "#2"}], "}"}], "&"}], ",", 
              RowBox[{"{", 
               RowBox[{"genesmothers", ",", "genesfathers"}], "}"}]}], "]"}], 
            ",", 
            RowBox[{"{", 
             RowBox[{"p", ",", 
              RowBox[{"Nf", "*", "k"}], ",", "2"}], "}"}]}], "]"}]}], ";", 
         "\[IndentingNewLine]", "\[IndentingNewLine]", 
         RowBox[{"(*", 
          RowBox[{"Reproduction", ":", " ", 
           RowBox[{
           "generating", " ", "sons", " ", "under", " ", "absolute", " ", 
            "promiscuity"}]}], "*)"}], "\[IndentingNewLine]", 
         RowBox[{"(*", 
          RowBox[{
          "List", " ", "of", " ", "all", " ", "the", " ", "mothers", " ", 
           "of", " ", "all", " ", "the", " ", "sons"}], "*)"}], 
         "\[IndentingNewLine]", 
         RowBox[{"sonsmothers", "=", 
          RowBox[{"Table", "[", 
           RowBox[{
            RowBox[{"Sequence", "@@", 
             RowBox[{"ConstantArray", "[", 
              RowBox[{
               RowBox[{"fembreeders", "\[LeftDoubleBracket]", 
                RowBox[{"x", ",", "y"}], "\[RightDoubleBracket]"}], ",", 
               "k"}], "]"}]}], ",", 
            RowBox[{"{", 
             RowBox[{"x", ",", "p"}], "}"}], ",", 
            RowBox[{"{", 
             RowBox[{"y", ",", "Nf"}], "}"}]}], "]"}]}], ";", 
         "\[IndentingNewLine]", 
         RowBox[{"genesmothers", "=", 
          RowBox[{"Map", "[", 
           RowBox[{"RandomChoice", ",", 
            RowBox[{"Flatten", "[", 
             RowBox[{"sonsmothers", ",", "1"}], "]"}]}], "]"}]}], ";", 
         "\[IndentingNewLine]", 
         RowBox[{"whomutates", "=", 
          RowBox[{"Flatten", "[", "\[IndentingNewLine]", 
           RowBox[{"Position", "[", 
            RowBox[{
             RowBox[{"RandomVariate", "[", 
              RowBox[{
               RowBox[{"BernoulliDistribution", "[", "M", "]"}], ",", 
               RowBox[{"Length", "[", "genesmothers", "]"}]}], "]"}], ",", 
             "1"}], "]"}], "]"}]}], ";", "\[IndentingNewLine]", 
         RowBox[{"mutatedgenes", "=", 
          RowBox[{"Map", "[", 
           RowBox[{
            RowBox[{
             RowBox[{"RandomChoice", "[", 
              RowBox[{"{", 
               RowBox[{
                RowBox[{"Max", "[", 
                 RowBox[{"0", ",", 
                  RowBox[{"#", "-", "0.02"}]}], "]"}], ",", "#", ",", 
                RowBox[{"Min", "[", 
                 RowBox[{
                  RowBox[{"#", "+", "0.02"}], ",", "1"}], "]"}]}], "}"}], 
              "]"}], "&"}], ",", 
            RowBox[{
            "genesmothers", "\[LeftDoubleBracket]", "whomutates", 
             "\[RightDoubleBracket]"}]}], "]"}]}], ";", "\[IndentingNewLine]", 
         RowBox[{
          RowBox[{
          "genesmothers", "\[LeftDoubleBracket]", "whomutates", 
           "\[RightDoubleBracket]"}], "=", "mutatedgenes"}], ";", 
         "\[IndentingNewLine]", 
         RowBox[{"(*", 
          RowBox[{
          "List", " ", "of", " ", "all", " ", "the", " ", "fathers", " ", 
           "of", " ", "all", " ", "the", " ", "sons"}], "*)"}], 
         "\[IndentingNewLine]", 
         RowBox[{"sonsfathers", "=", 
          RowBox[{"Map", "[", 
           RowBox[{
            RowBox[{
             RowBox[{"RandomChoice", "[", 
              RowBox[{"#", ",", 
               RowBox[{"Nf", "*", "k"}]}], "]"}], "&"}], ",", "malebreeders", 
            ",", "1"}], "]"}]}], ";", "\[IndentingNewLine]", 
         RowBox[{"genesfathers", "=", 
          RowBox[{"Map", "[", 
           RowBox[{"RandomChoice", ",", 
            RowBox[{"Flatten", "[", 
             RowBox[{"sonsfathers", ",", "1"}], "]"}]}], "]"}]}], ";", 
         "\[IndentingNewLine]", 
         RowBox[{"whomutates", "=", 
          RowBox[{"Flatten", "[", "\[IndentingNewLine]", 
           RowBox[{"Position", "[", 
            RowBox[{
             RowBox[{"RandomVariate", "[", 
              RowBox[{
               RowBox[{"BernoulliDistribution", "[", "M", "]"}], ",", 
               RowBox[{"Length", "[", "genesfathers", "]"}]}], "]"}], ",", 
             "1"}], "]"}], "]"}]}], ";", "\[IndentingNewLine]", 
         RowBox[{"mutatedgenes", "=", 
          RowBox[{"Map", "[", 
           RowBox[{
            RowBox[{
             RowBox[{"RandomChoice", "[", 
              RowBox[{"{", 
               RowBox[{
                RowBox[{"Max", "[", 
                 RowBox[{"0", ",", 
                  RowBox[{"#", "-", "0.02"}]}], "]"}], ",", "#", ",", 
                RowBox[{"Min", "[", 
                 RowBox[{
                  RowBox[{"#", "+", "0.02"}], ",", "1"}], "]"}]}], "}"}], 
              "]"}], "&"}], ",", 
            RowBox[{
            "genesfathers", "\[LeftDoubleBracket]", "whomutates", 
             "\[RightDoubleBracket]"}]}], "]"}]}], ";", "\[IndentingNewLine]", 
         RowBox[{
          RowBox[{
          "genesfathers", "\[LeftDoubleBracket]", "whomutates", 
           "\[RightDoubleBracket]"}], "=", "mutatedgenes"}], ";", 
         "\[IndentingNewLine]", 
         RowBox[{"(*", 
          RowBox[{"Creating", " ", "malepredispersal"}], "*)"}], 
         "\[IndentingNewLine]", 
         RowBox[{"malepredispersal", "=", 
          RowBox[{"ArrayReshape", "[", 
           RowBox[{
            RowBox[{"MapThread", "[", 
             RowBox[{
              RowBox[{
               RowBox[{"{", 
                RowBox[{"#1", ",", "#2"}], "}"}], "&"}], ",", 
              RowBox[{"{", 
               RowBox[{"genesmothers", ",", "genesfathers"}], "}"}]}], "]"}], 
            ",", 
            RowBox[{"{", 
             RowBox[{"p", ",", 
              RowBox[{"Nf", "*", "k"}], ",", "2"}], "}"}]}], "]"}]}], ";", 
         "\[IndentingNewLine]", 
         RowBox[{"(*", 
          RowBox[{"Under", " ", "paternal", " ", "control"}], "*)"}], 
         "\[IndentingNewLine]", 
         RowBox[{"malepredispersal", "=", 
          RowBox[{"ArrayReshape", "[", 
           RowBox[{
            RowBox[{"MapThread", "[", 
             RowBox[{
              RowBox[{
               RowBox[{"{", 
                RowBox[{"#1", ",", "#2"}], "}"}], "&"}], ",", 
              RowBox[{"{", 
               RowBox[{
                RowBox[{"Flatten", "[", 
                 RowBox[{"malepredispersal", ",", "1"}], "]"}], ",", 
                RowBox[{"Flatten", "[", 
                 RowBox[{"sonsfathers", ",", "1"}], "]"}]}], "}"}]}], "]"}], 
            ",", 
            RowBox[{"{", 
             RowBox[{"p", ",", 
              RowBox[{"Nf", "*", "k"}], ",", "4"}], "}"}]}], "]"}]}], ";", 
         "\[IndentingNewLine]", "\[IndentingNewLine]", 
         RowBox[{"(*", 
          RowBox[{"Female", " ", "dispersal"}], "*)"}], "\n", "\t", 
         RowBox[{
          RowBox[{"{", 
           RowBox[{"nn", ",", "nk", ",", "n1"}], "}"}], "=", 
          RowBox[{"Dimensions", "[", "fempredispersal", "]"}]}], ";", "\n", 
         "\t", 
         RowBox[{"migSel", "=", 
          RowBox[{"Partition", "[", 
           RowBox[{
            RowBox[{"RandomVariate", "[", 
             RowBox[{
              RowBox[{"BernoulliDistribution", "[", "mm", "]"}], ",", 
              RowBox[{"nn", "*", "nk"}]}], "]"}], ",", "nk"}], "]"}]}], ";", 
         "\n", "\t", 
         RowBox[{"fempostdispersal", " ", "=", 
          RowBox[{"Pick", "[", 
           RowBox[{"fempredispersal", ",", " ", "migSel", ",", "0"}], "]"}]}],
          ";", "\n", "\t", 
         RowBox[{"toleave", " ", "=", 
          RowBox[{"Flatten", "[", 
           RowBox[{
            RowBox[{"Pick", "[", 
             RowBox[{"fempredispersal", ",", " ", "migSel", ",", "1"}], "]"}],
             ",", "1"}], "]"}]}], ";", "\n", "\t", 
         RowBox[{"where", "=", 
          RowBox[{"RandomInteger", "[", 
           RowBox[{
            RowBox[{"{", 
             RowBox[{"1", ",", "p"}], "}"}], ",", 
            RowBox[{"Length", "[", "toleave", "]"}]}], "]"}]}], ";", "\n", 
         "\t", 
         RowBox[{"w2l", "=", 
          RowBox[{"MapThread", "[", 
           RowBox[{
            RowBox[{
             RowBox[{"{", 
              RowBox[{"#1", ",", "#2"}], "}"}], "&"}], ",", 
            RowBox[{"{", 
             RowBox[{"where", ",", "toleave"}], "}"}]}], "]"}]}], ";", "\n", 
         "\t", 
         RowBox[{"w2l", "=", 
          RowBox[{"GroupBy", "[", 
           RowBox[{"w2l", ",", "First"}], "]"}]}], ";", "\n", "\t", 
         RowBox[{"w2l", "=", 
          RowBox[{"<|", 
           RowBox[{"Map", "[", 
            RowBox[{
             RowBox[{
              RowBox[{"#", "->", 
               RowBox[{"Map", "[", 
                RowBox[{
                 RowBox[{
                  RowBox[{"Flatten", "[", 
                   RowBox[{"Rest", "[", "#", "]"}], "]"}], "&"}], ",", 
                 RowBox[{"w2l", "[", "#", "]"}]}], "]"}]}], "&"}], ",", 
             RowBox[{"Keys", "[", "w2l", "]"}]}], "]"}], "|>"}]}], ";", "\n", 
         "\t", 
         RowBox[{"Map", "[", 
          RowBox[{
           RowBox[{
            RowBox[{"(", 
             RowBox[{
              RowBox[{
              "fempostdispersal", "\[LeftDoubleBracket]", "#", 
               "\[RightDoubleBracket]"}], "=", 
              RowBox[{"Join", "[", 
               RowBox[{
                RowBox[{
                "fempostdispersal", "\[LeftDoubleBracket]", "#", 
                 "\[RightDoubleBracket]"}], ",", 
                RowBox[{"w2l", "[", "#", "]"}]}], "]"}]}], ")"}], "&"}], ",", 
           
           RowBox[{"Keys", "[", "w2l", "]"}]}], "]"}], ";", 
         "\[IndentingNewLine]", "\[IndentingNewLine]", 
         RowBox[{"(*", 
          RowBox[{"Male", " ", "dispersal"}], "*)"}], "\[IndentingNewLine]", 
         RowBox[{
          RowBox[{"{", 
           RowBox[{"nn", ",", "nk", ",", "n1"}], "}"}], "=", 
          RowBox[{"Dimensions", "[", "malepredispersal", "]"}]}], ";", "\n", 
         "\t", 
         RowBox[{"migSel", "=", 
          RowBox[{"Partition", "[", 
           RowBox[{
            RowBox[{"RandomVariate", "[", 
             RowBox[{
              RowBox[{"BernoulliDistribution", "[", "mm", "]"}], ",", 
              RowBox[{"nn", "*", "nk"}]}], "]"}], ",", "nk"}], "]"}]}], ";", 
         "\n", "\t", 
         RowBox[{"malepostdispersal", " ", "=", 
          RowBox[{"Pick", "[", 
           RowBox[{"malepredispersal", ",", " ", "migSel", ",", "0"}], 
           "]"}]}], ";", "\n", "\t", 
         RowBox[{"toleave", " ", "=", 
          RowBox[{"Flatten", "[", 
           RowBox[{
            RowBox[{"Pick", "[", 
             RowBox[{"malepredispersal", ",", " ", "migSel", ",", "1"}], 
             "]"}], ",", "1"}], "]"}]}], ";", "\n", "\t", 
         RowBox[{"where", "=", 
          RowBox[{"RandomInteger", "[", 
           RowBox[{
            RowBox[{"{", 
             RowBox[{"1", ",", "p"}], "}"}], ",", 
            RowBox[{"Length", "[", "toleave", "]"}]}], "]"}]}], ";", "\n", 
         "\t", 
         RowBox[{"w2l", "=", 
          RowBox[{"MapThread", "[", 
           RowBox[{
            RowBox[{
             RowBox[{"{", 
              RowBox[{"#1", ",", "#2"}], "}"}], "&"}], ",", 
            RowBox[{"{", 
             RowBox[{"where", ",", "toleave"}], "}"}]}], "]"}]}], ";", "\n", 
         "\t", 
         RowBox[{"w2l", "=", 
          RowBox[{"GroupBy", "[", 
           RowBox[{"w2l", ",", "First"}], "]"}]}], ";", "\n", "\t", 
         RowBox[{"w2l", "=", 
          RowBox[{"<|", 
           RowBox[{"Map", "[", 
            RowBox[{
             RowBox[{
              RowBox[{"#", "->", 
               RowBox[{"Map", "[", 
                RowBox[{
                 RowBox[{
                  RowBox[{"Flatten", "[", 
                   RowBox[{"Rest", "[", "#", "]"}], "]"}], "&"}], ",", 
                 RowBox[{"w2l", "[", "#", "]"}]}], "]"}]}], "&"}], ",", 
             RowBox[{"Keys", "[", "w2l", "]"}]}], "]"}], "|>"}]}], ";", "\n", 
         "\t", 
         RowBox[{"Map", "[", 
          RowBox[{
           RowBox[{
            RowBox[{"(", 
             RowBox[{
              RowBox[{
              "malepostdispersal", "\[LeftDoubleBracket]", "#", 
               "\[RightDoubleBracket]"}], "=", 
              RowBox[{"Join", "[", 
               RowBox[{
                RowBox[{
                "malepostdispersal", "\[LeftDoubleBracket]", "#", 
                 "\[RightDoubleBracket]"}], ",", 
                RowBox[{"w2l", "[", "#", "]"}]}], "]"}]}], ")"}], "&"}], ",", 
           
           RowBox[{"Keys", "[", "w2l", "]"}]}], "]"}], ";", 
         "\[IndentingNewLine]", "\[IndentingNewLine]", 
         RowBox[{"(*", 
          RowBox[{
           RowBox[{"WAR", ":", " ", 
            RowBox[{"for", " ", "covenience"}]}], ",", " ", 
           RowBox[{
           "we", " ", "consider", " ", "all", " ", "patches", " ", "in", " ", 
            "a", " ", 
            RowBox[{"circle", ".", " ", "\[IndentingNewLine]", "In"}], " ", 
            "each", " ", 
            RowBox[{"generation", ":", " ", 
             RowBox[{
              RowBox[{
              "patch", " ", "x", " ", "may", " ", "be", " ", "attacked", " ", 
               "by", " ", "patch", " ", "x"}], "-", 
              RowBox[{
              "1", " ", "and", " ", "may", " ", "attack", " ", "patch", " ", 
               "x"}], "+", "1"}]}]}]}], "*)"}], "\[IndentingNewLine]", 
         "\[IndentingNewLine]", 
         RowBox[{"(*", 
          RowBox[{"Randomise", " ", "order", " ", "of", " ", "patches"}], 
          "*)"}], "\[IndentingNewLine]", 
         RowBox[{"neworder", "=", 
          RowBox[{"RandomSample", "[", 
           RowBox[{
            RowBox[{"Range", "[", 
             RowBox[{"1", ",", "p"}], "]"}], ",", "p"}], "]"}]}], ";", 
         "\[IndentingNewLine]", 
         RowBox[{"fempostdispersal", "=", 
          RowBox[{
          "fempostdispersal", "\[LeftDoubleBracket]", "neworder", 
           "\[RightDoubleBracket]"}]}], ";", "\[IndentingNewLine]", 
         RowBox[{"malepostdispersal", "=", 
          RowBox[{
          "malepostdispersal", "\[LeftDoubleBracket]", "neworder", 
           "\[RightDoubleBracket]"}]}], ";", "\[IndentingNewLine]", 
         "\[IndentingNewLine]", 
         RowBox[{"(*", 
          RowBox[{"Wartable", ":", " ", 
           RowBox[{
            RowBox[{
            "determine", " ", "whether", " ", "group", " ", "x", " ", 
             "attacks", " ", "group", " ", "x"}], "+", 
            RowBox[{
            "1", " ", "and", " ", "whether", " ", "they", " ", "win", " ", 
             "or", " ", "not"}]}]}], "*)"}], "\[IndentingNewLine]", 
         RowBox[{"wartable", "=", 
          RowBox[{"Map", "[", 
           RowBox[{
            RowBox[{
             RowBox[{"If", "[", 
              RowBox[{
               RowBox[{
                RowBox[{"Random", "[", "]"}], "<", "#"}], ",", 
               RowBox[{"If", "[", 
                RowBox[{
                 RowBox[{
                  RowBox[{"Random", "[", "]"}], "<", "0.5"}], ",", 
                 "\"\<AW\>\"", ",", "\"\<AL\>\""}], "]"}], ",", 
               "\"\<NA\>\""}], "]"}], "&"}], ",", 
            RowBox[{"Map", "[", 
             RowBox[{"(*", 
              RowBox[{
              "group", " ", "average", " ", "belligerence", " ", "of", " ", 
               "fathers"}], "*)"}], 
             RowBox[{"Mean", ",", 
              RowBox[{"Map", "[", 
               RowBox[{"Flatten", ",", 
                RowBox[{"Map", "[", 
                 RowBox[{
                  RowBox[{
                   RowBox[{"{", 
                    RowBox[{
                    RowBox[{
                    "#", "\[LeftDoubleBracket]", "3", 
                    "\[RightDoubleBracket]"}], ",", 
                    RowBox[{
                    "#", "\[LeftDoubleBracket]", "4", 
                    "\[RightDoubleBracket]"}]}], "}"}], "&"}], ",", 
                  "malepostdispersal", ",", 
                  RowBox[{"{", "2", "}"}]}], "]"}]}], "]"}]}], "]"}]}], 
           "]"}]}], ";", "\[IndentingNewLine]", 
         RowBox[{"wartableprev", "=", 
          RowBox[{"RotateRight", "[", "wartable", "]"}]}], ";", 
         "\[IndentingNewLine]", "\[IndentingNewLine]", 
         RowBox[{"(*", 
          RowBox[{
          "Determining", " ", "female", " ", "competitiveness", " ", "at", 
           " ", "home", " ", "and", " ", "abroad"}], "*)"}], 
         "\[IndentingNewLine]", 
         RowBox[{"femcomphome", "=", 
          RowBox[{"MapThread", "[", 
           RowBox[{
            RowBox[{
             RowBox[{"Switch", "[", 
              RowBox[{"#1", ",", "\"\<NA\>\"", ",", 
               RowBox[{"ConstantArray", "[", 
                RowBox[{"0.9999", ",", 
                 RowBox[{"Length", "@", "#2"}]}], "]"}], ",", "\"\<AW\>\"", 
               ",", 
               RowBox[{"ConstantArray", "[", 
                RowBox[{"sf", ",", 
                 RowBox[{"Length", "@", "#2"}]}], "]"}], ",", "\"\<AL\>\"", 
               ",", 
               RowBox[{"ConstantArray", "[", 
                RowBox[{"0.9999", ",", 
                 RowBox[{"Length", "@", "#2"}]}], "]"}]}], "]"}], "&"}], ",", 
            
            RowBox[{"{", 
             RowBox[{"wartableprev", ",", "fempostdispersal"}], "}"}]}], 
           "]"}]}], ";", 
         RowBox[{"femcompabroad", "=", 
          RowBox[{"MapThread", "[", 
           RowBox[{
            RowBox[{
             RowBox[{"Switch", "[", 
              RowBox[{"#1", ",", "\"\<NA\>\"", ",", 
               RowBox[{"ConstantArray", "[", 
                RowBox[{"0.0001", ",", 
                 RowBox[{"Length", "@", "#2"}]}], "]"}], ",", "\"\<AW\>\"", 
               ",", 
               RowBox[{"ConstantArray", "[", 
                RowBox[{
                 RowBox[{"(", 
                  RowBox[{"1", "-", "sf"}], ")"}], ",", 
                 RowBox[{"Length", "@", "#2"}]}], "]"}], ",", " ", 
               "\"\<AL\>\"", ",", " ", 
               RowBox[{"ConstantArray", "[", 
                RowBox[{"0.0001", ",", 
                 RowBox[{"Length", "@", "#2"}]}], "]"}]}], "]"}], "&"}], ",", 
            
            RowBox[{"{", 
             RowBox[{"wartable", ",", "fempostdispersal"}], "}"}]}], "]"}]}], 
         ";", "\[IndentingNewLine]", "\[IndentingNewLine]", 
         RowBox[{"(*", 
          RowBox[{
          "Determining", " ", "male", " ", "competitiveness", " ", "at", " ", 
           "home", " ", "and", " ", "abroad"}], "*)"}], "\n", "\t", 
         RowBox[{"(*", 
          RowBox[{"Under", " ", "paternal", " ", "control"}], "*)"}], 
         RowBox[{"indbell", "=", 
          RowBox[{"Map", "[", 
           RowBox[{
            RowBox[{
             RowBox[{
              FractionBox["1", "2"], 
              RowBox[{"(", 
               RowBox[{
                RowBox[{
                "#", "\[LeftDoubleBracket]", "3", "\[RightDoubleBracket]"}], 
                "+", 
                RowBox[{
                "#", "\[LeftDoubleBracket]", "4", "\[RightDoubleBracket]"}]}],
                ")"}]}], "&"}], ",", "malepostdispersal", ",", 
            RowBox[{"{", "2", "}"}]}], "]"}]}], ";", "\[IndentingNewLine]", 
         RowBox[{"malecomphome", "=", 
          RowBox[{"MapThread", "[", 
           RowBox[{
            RowBox[{
             RowBox[{"Switch", "[", 
              RowBox[{"#1", ",", "\"\<NA\>\"", ",", 
               RowBox[{"t", "[", "#2", "]"}], ",", "\"\<AW\>\"", ",", 
               RowBox[{
                RowBox[{"t", "[", "#2", "]"}], "*", "sm"}], ",", "\"\<AL\>\"",
                ",", 
               RowBox[{"t", "[", "#2", "]"}]}], "]"}], "&"}], ",", 
            RowBox[{"{", 
             RowBox[{"wartableprev", ",", "indbell"}], "}"}]}], "]"}]}], ";", 
         
         RowBox[{"malecompabroad", "=", 
          RowBox[{"MapThread", "[", 
           RowBox[{
            RowBox[{
             RowBox[{"Switch", "[", 
              RowBox[{"#1", ",", "\"\<NA\>\"", ",", 
               RowBox[{"ConstantArray", "[", 
                RowBox[{"0.0001", ",", 
                 RowBox[{"Length", "@", "#2"}]}], "]"}], ",", "\"\<AW\>\"", 
               ",", 
               RowBox[{
                RowBox[{"t", "[", "#2", "]"}], "*", 
                RowBox[{"(", 
                 RowBox[{"1", "-", "sm"}], ")"}]}], ",", "\"\<AL\>\"", ",", 
               RowBox[{"ConstantArray", "[", 
                RowBox[{"0.0001", ",", 
                 RowBox[{"Length", "@", "#2"}]}], "]"}]}], "]"}], "&"}], ",", 
            
            RowBox[{"{", 
             RowBox[{"wartable", ",", "indbell"}], "}"}]}], "]"}]}], ";", 
         "\[IndentingNewLine]", "\[IndentingNewLine]", 
         RowBox[{"(*", 
          RowBox[{
          "Ensuring", " ", "patches", " ", "have", " ", "at", " ", "least", 
           " ", "Nf", " ", "females", " ", "and", " ", "Nm", " ", "males"}], 
          "*)"}], "\[IndentingNewLine]", 
         RowBox[{"outsider", "=", 
          RowBox[{"Flatten", "[", 
           RowBox[{
            RowBox[{"Table", "[", 
             RowBox[{
              RowBox[{"{", 
               RowBox[{"i", ",", "h"}], "}"}], ",", 
              RowBox[{"{", 
               RowBox[{"i", ",", "0", ",", "1", ",", "0.02"}], "}"}], ",", 
              RowBox[{"{", 
               RowBox[{"h", ",", "0", ",", "1", ",", "0.02"}], "}"}]}], "]"}],
             ",", "1"}], "]"}]}], ";", "\[IndentingNewLine]", 
         RowBox[{"fempostdispersal", "=", 
          RowBox[{"ReleaseHold", "[", 
           RowBox[{"Map", "[", 
            RowBox[{
             RowBox[{
              RowBox[{"If", "[", 
               RowBox[{
                RowBox[{
                 RowBox[{"Length", "[", "#", "]"}], "<", "Nf"}], ",", 
                RowBox[{"PadRight", "[", 
                 RowBox[{"#", ",", "Nf", ",", 
                  RowBox[{"Hold", "[", 
                   RowBox[{"RandomChoice", "[", "outsider", "]"}], "]"}]}], 
                 "]"}], ",", "#"}], "]"}], "&"}], ",", "fempostdispersal"}], 
            "]"}], "]"}]}], ";", "\[IndentingNewLine]", 
         RowBox[{"malepostdispersal", "=", 
          RowBox[{"ReleaseHold", "[", 
           RowBox[{"Map", "[", 
            RowBox[{
             RowBox[{
              RowBox[{"If", "[", 
               RowBox[{
                RowBox[{
                 RowBox[{"Length", "[", "#", "]"}], "<", "Nm"}], ",", 
                RowBox[{"PadRight", "[", 
                 RowBox[{"#", ",", "Nm", ",", 
                  RowBox[{"Hold", "[", 
                   RowBox[{"RandomChoice", "[", "outsider", "]"}], "]"}]}], 
                 "]"}], ",", "#"}], "]"}], "&"}], ",", "malepostdispersal"}], 
            "]"}], "]"}]}], ";", "\[IndentingNewLine]", 
         RowBox[{"femcomphome", "=", 
          RowBox[{"Map", "[", 
           RowBox[{
            RowBox[{
             RowBox[{"If", "[", 
              RowBox[{
               RowBox[{
                RowBox[{"Length", "[", "#", "]"}], "<", "Nf"}], ",", 
               RowBox[{"PadRight", "[", 
                RowBox[{"#", ",", "Nf", ",", "0.0001"}], "]"}], ",", "#"}], 
              "]"}], "&"}], ",", "femcomphome"}], "]"}]}], ";", 
         "\[IndentingNewLine]", 
         RowBox[{"femcompabroad", "=", 
          RowBox[{"Map", "[", 
           RowBox[{
            RowBox[{
             RowBox[{"If", "[", 
              RowBox[{
               RowBox[{
                RowBox[{"Length", "[", "#", "]"}], "<", "Nf"}], ",", 
               RowBox[{"PadRight", "[", 
                RowBox[{"#", ",", "Nf", ",", "0.0001"}], "]"}], ",", "#"}], 
              "]"}], "&"}], ",", "femcompabroad"}], "]"}]}], ";", 
         "\[IndentingNewLine]", 
         RowBox[{"malecomphome", "=", 
          RowBox[{"Map", "[", 
           RowBox[{
            RowBox[{
             RowBox[{"If", "[", 
              RowBox[{
               RowBox[{
                RowBox[{"Length", "[", "#", "]"}], "<", "Nm"}], ",", 
               RowBox[{"PadRight", "[", 
                RowBox[{"#", ",", "Nm", ",", "0.0001"}], "]"}], ",", "#"}], 
              "]"}], "&"}], ",", "malecomphome"}], "]"}]}], ";", 
         "\[IndentingNewLine]", 
         RowBox[{"malecompabroad", "=", 
          RowBox[{"Map", "[", 
           RowBox[{
            RowBox[{
             RowBox[{"If", "[", 
              RowBox[{
               RowBox[{
                RowBox[{"Length", "[", "#", "]"}], "<", "Nm"}], ",", 
               RowBox[{"PadRight", "[", 
                RowBox[{"#", ",", "Nm", ",", "0.0001"}], "]"}], ",", "#"}], 
              "]"}], "&"}], ",", "malecompabroad"}], "]"}]}], ";", 
         "\[IndentingNewLine]", "\[IndentingNewLine]", 
         RowBox[{"(*", 
          RowBox[{"Females", ":", " ", 
           RowBox[{"Density", " ", "dependent", " ", "regulation"}]}], "*)"}],
          "\[IndentingNewLine]", 
         RowBox[{"fembreeders", "=", 
          RowBox[{"Table", "[", "\[IndentingNewLine]", 
           RowBox[{
            RowBox[{"If", "[", 
             RowBox[{
              RowBox[{
               RowBox[{
               "wartableprev", "\[LeftDoubleBracket]", "x", 
                "\[RightDoubleBracket]"}], "===", "\"\<AW\>\""}], ",", 
              "\[IndentingNewLine]", 
              RowBox[{"(*", 
               RowBox[{
                RowBox[{
                "FG", " ", "has", " ", "been", " ", "attacked", " ", "by", 
                 " ", "group", " ", "x"}], "-", 
                RowBox[{"1", " ", "and", " ", "group", " ", "x"}], "-", 
                RowBox[{"1", " ", "won", " ", "the", " ", "battle"}]}], 
               "*)"}], "\[IndentingNewLine]", 
              RowBox[{"RandomSample", "[", 
               RowBox[{
                RowBox[{
                 RowBox[{"Join", "[", 
                  RowBox[{
                   RowBox[{
                   "femcomphome", "\[LeftDoubleBracket]", "x", 
                    "\[RightDoubleBracket]"}], ",", 
                   RowBox[{
                    RowBox[{"RotateRight", "[", "femcompabroad", "]"}], 
                    "\[LeftDoubleBracket]", "x", "\[RightDoubleBracket]"}]}], 
                  "]"}], "\[Rule]", 
                 RowBox[{"Join", "[", 
                  RowBox[{
                   RowBox[{
                   "fempostdispersal", "\[LeftDoubleBracket]", "x", 
                    "\[RightDoubleBracket]"}], ",", 
                   RowBox[{
                    RowBox[{"RotateRight", "[", "fempostdispersal", "]"}], 
                    "\[LeftDoubleBracket]", "x", "\[RightDoubleBracket]"}]}], 
                  "]"}]}], ",", "Nf"}], "]"}], ",", "\[IndentingNewLine]", 
              RowBox[{"(*", 
               RowBox[{"Other", " ", "cases"}], "*)"}], "\[IndentingNewLine]", 
              RowBox[{"RandomSample", "[", 
               RowBox[{
                RowBox[{
                 RowBox[{
                 "femcomphome", "\[LeftDoubleBracket]", "x", 
                  "\[RightDoubleBracket]"}], "\[Rule]", 
                 RowBox[{
                 "fempostdispersal", "\[LeftDoubleBracket]", "x", 
                  "\[RightDoubleBracket]"}]}], ",", "Nf"}], "]"}]}], "]"}], 
            ",", 
            RowBox[{"{", 
             RowBox[{"x", ",", "p"}], "}"}]}], "]"}]}], ";", 
         "\[IndentingNewLine]", "\[IndentingNewLine]", 
         RowBox[{"(*", 
          RowBox[{"Males", ":", " ", 
           RowBox[{"Density", " ", "dependent", " ", "regulation"}]}], "*)"}],
          "\[IndentingNewLine]", 
         RowBox[{"malebreeders", "=", 
          RowBox[{"Table", "[", "\[IndentingNewLine]", 
           RowBox[{
            RowBox[{"If", "[", 
             RowBox[{
              RowBox[{
               RowBox[{
               "wartableprev", "\[LeftDoubleBracket]", "x", 
                "\[RightDoubleBracket]"}], "===", "\"\<AW\>\""}], ",", 
              "\[IndentingNewLine]", 
              RowBox[{"(*", 
               RowBox[{
                RowBox[{
                "FG", " ", "has", " ", "been", " ", "attacked", " ", "by", 
                 " ", "group", " ", "x"}], "-", 
                RowBox[{"1", " ", "and", " ", "group", " ", "x"}], "-", 
                RowBox[{"1", " ", "won", " ", "the", " ", "battle"}]}], 
               "*)"}], "\[IndentingNewLine]", 
              RowBox[{"RandomSample", "[", 
               RowBox[{
                RowBox[{
                 RowBox[{"Join", "[", 
                  RowBox[{
                   RowBox[{
                   "malecomphome", "\[LeftDoubleBracket]", "x", 
                    "\[RightDoubleBracket]"}], ",", 
                   RowBox[{
                    RowBox[{"RotateRight", "[", "malecompabroad", "]"}], 
                    "\[LeftDoubleBracket]", "x", "\[RightDoubleBracket]"}]}], 
                  "]"}], "\[Rule]", 
                 RowBox[{"Join", "[", 
                  RowBox[{
                   RowBox[{
                   "malepostdispersal", "\[LeftDoubleBracket]", "x", 
                    "\[RightDoubleBracket]"}], ",", 
                   RowBox[{
                    RowBox[{"RotateRight", "[", "malepostdispersal", "]"}], 
                    "\[LeftDoubleBracket]", "x", "\[RightDoubleBracket]"}]}], 
                  "]"}]}], ",", "Nf"}], "]"}], ",", "\[IndentingNewLine]", 
              RowBox[{"(*", 
               RowBox[{"Other", " ", "cases"}], "*)"}], "\[IndentingNewLine]", 
              RowBox[{"RandomSample", "[", 
               RowBox[{
                RowBox[{
                 RowBox[{
                 "malecomphome", "\[LeftDoubleBracket]", "x", 
                  "\[RightDoubleBracket]"}], "\[Rule]", 
                 RowBox[{
                 "malepostdispersal", "\[LeftDoubleBracket]", "x", 
                  "\[RightDoubleBracket]"}]}], ",", "Nf"}], "]"}]}], "]"}], 
            ",", 
            RowBox[{"{", 
             RowBox[{"x", ",", "p"}], "}"}]}], "]"}]}], ";", 
         "\[IndentingNewLine]", "\[IndentingNewLine]", 
         RowBox[{"(*", 
          RowBox[{"Under", " ", "paternal", " ", 
           RowBox[{"control", ".", " ", "Remove"}], " ", "father", " ", 
           "genes", " ", "from", " ", "malebreeders"}], "*)"}], 
         "\[IndentingNewLine]", 
         RowBox[{"malebreeders", "=", 
          RowBox[{"Map", "[", 
           RowBox[{
            RowBox[{
             RowBox[{"{", 
              RowBox[{
               RowBox[{"#", "[", 
                RowBox[{"[", "1", "]"}], "]"}], ",", 
               RowBox[{"#", "[", 
                RowBox[{"[", "2", "]"}], "]"}]}], "}"}], "&"}], ",", 
            "malebreeders", ",", 
            RowBox[{"{", "2", "}"}]}], "]"}]}], ";", "\[IndentingNewLine]", 
         "\[IndentingNewLine]", 
         RowBox[{"(*", 
          RowBox[{"Generation", " ", "average"}], "*)"}], 
         "\[IndentingNewLine]", 
         RowBox[{
          RowBox[{
          "logger", "\[LeftDoubleBracket]", "g", "\[RightDoubleBracket]"}], 
          "=", 
          RowBox[{
           RowBox[{
            FractionBox["1", "2"], 
            RowBox[{"(", 
             RowBox[{
              FractionBox["1", 
               RowBox[{"2", " ", "Nf", " ", "p"}]], 
              RowBox[{"Apply", "[", 
               RowBox[{"Plus", ",", 
                RowBox[{"Flatten", "[", "fembreeders", "]"}]}], "]"}]}], 
             ")"}]}], "+", 
           RowBox[{
            FractionBox["1", "2"], 
            RowBox[{"(", 
             RowBox[{
              FractionBox["1", 
               RowBox[{"2", " ", "Nm", " ", "p"}]], 
              RowBox[{"Apply", "[", 
               RowBox[{"Plus", ",", 
                RowBox[{"Flatten", "[", "malebreeders", "]"}]}], "]"}]}], 
             ")"}]}]}]}], ";", "\[IndentingNewLine]", "\[IndentingNewLine]", 
         RowBox[{"(*", 
          RowBox[{"10", " ", "random", " ", "points"}], "*)"}], 
         "\[IndentingNewLine]", 
         RowBox[{"tenrandom", "=", 
          RowBox[{"RandomSample", "[", 
           RowBox[{
            RowBox[{"Join", "[", 
             RowBox[{
              RowBox[{"Flatten", "[", "fembreeders", "]"}], ",", 
              RowBox[{"Flatten", "[", "malebreeders", "]"}]}], "]"}], ",", 
            "10"}], "]"}]}], ";", "\[IndentingNewLine]", 
         RowBox[{
          RowBox[{
          "randomlogger", "\[LeftDoubleBracket]", "g", 
           "\[RightDoubleBracket]"}], "=", 
          RowBox[{"Map", "[", 
           RowBox[{
            RowBox[{
             RowBox[{"{", 
              RowBox[{"g", ",", "#"}], "}"}], "&"}], ",", "tenrandom"}], 
           "]"}]}], ";"}], "\[IndentingNewLine]", "\[IndentingNewLine]", ",", 
        
        RowBox[{"{", 
         RowBox[{"g", ",", "G"}], "}"}]}], "]"}], ";", 
      RowBox[{"Print", "[", 
       RowBox[{"\"\<Belligerence=\>\"", ",", 
        RowBox[{
        "logger", "\[LeftDoubleBracket]", "G", "\[RightDoubleBracket]"}]}], 
       "]"}]}], ")"}]}], "]"}]}]], "Input",
 CellChangeTimes->{{3.681214226708127*^9, 3.6812145647127953`*^9}, {
   3.68121459803302*^9, 3.681214673851118*^9}, {3.681214722249309*^9, 
   3.6812147703540373`*^9}, {3.681215031888411*^9, 3.681215179763726*^9}, {
   3.681215307482348*^9, 3.6812153582662*^9}, {3.6812155182015533`*^9, 
   3.68121551849219*^9}, {3.6812157850027857`*^9, 3.681215862328689*^9}, {
   3.681215901704187*^9, 3.6812159371671953`*^9}, {3.681216109122466*^9, 
   3.6812161455214357`*^9}, {3.681216358689296*^9, 3.681216376201923*^9}, {
   3.6812167205602493`*^9, 3.681216744118958*^9}, {3.681216786279084*^9, 
   3.681216787894143*^9}, {3.68121714542624*^9, 3.681217181666724*^9}, {
   3.681217251527444*^9, 3.68121728062099*^9}, {3.682224646883828*^9, 
   3.682224650959495*^9}, {3.682224891225357*^9, 3.6822248960933933`*^9}, {
   3.682225045694262*^9, 3.682225106305911*^9}, {3.682225142000101*^9, 
   3.682225155735188*^9}, {3.682225507367264*^9, 3.6822255374426517`*^9}, {
   3.68222557898591*^9, 3.682225659164006*^9}, {3.6822257186731567`*^9, 
   3.6822257311606073`*^9}, {3.682231259203368*^9, 3.682231272030013*^9}, {
   3.682231303056514*^9, 3.682231433340931*^9}, {3.682231804642271*^9, 
   3.682231808504736*^9}, {3.6822320481155663`*^9, 3.6822320519368687`*^9}, {
   3.682232098425036*^9, 3.682232126462975*^9}, {3.682232228642332*^9, 
   3.682232370544312*^9}, {3.682232437198575*^9, 3.6822324647983513`*^9}, {
   3.682233145634289*^9, 3.6822331559002934`*^9}, 3.6822331968963747`*^9, {
   3.682233227860574*^9, 3.682233232810677*^9}, {3.682247093435816*^9, 
   3.682247153296431*^9}, {3.682247203597946*^9, 3.682247204924667*^9}, {
   3.68224738849168*^9, 3.682247392003949*^9}, {3.6826694913407097`*^9, 
   3.682669533746141*^9}, {3.682669591038232*^9, 3.682669663857885*^9}, {
   3.68266969639922*^9, 3.6826697184072313`*^9}, {3.682669751998191*^9, 
   3.682669792742668*^9}, {3.682669834807569*^9, 3.682669864845564*^9}, {
   3.6826700669531317`*^9, 3.682670070097769*^9}, {3.682670151739965*^9, 
   3.682670181260111*^9}, {3.682670275693653*^9, 3.6826702868125143`*^9}, {
   3.682670339201284*^9, 3.6826703540483637`*^9}, {3.682670755001349*^9, 
   3.6826707618644123`*^9}, {3.682671474140222*^9, 3.682671480314186*^9}, {
   3.682675741778584*^9, 3.6826757601434393`*^9}, {3.6826758241819267`*^9, 
   3.682675833220845*^9}, 3.682676312461418*^9, {3.6826768637548037`*^9, 
   3.682676884672773*^9}, {3.6826770374861183`*^9, 3.682677058092907*^9}, {
   3.682678149699057*^9, 3.6826781506983747`*^9}, {3.682755488801729*^9, 
   3.682755502959025*^9}, {3.682761746742156*^9, 3.682761769371901*^9}, {
   3.68276186068705*^9, 3.682761906259583*^9}, {3.6827621150793324`*^9, 
   3.682762122070777*^9}, {3.6827621672054234`*^9, 3.682762238226511*^9}, {
   3.682762294994474*^9, 3.6827622992409697`*^9}, {3.682762330872126*^9, 
   3.682762331032846*^9}, 3.682762488551063*^9, {3.682762539361498*^9, 
   3.682762567409243*^9}, {3.682762874530324*^9, 3.6827628990850763`*^9}, {
   3.682762952707635*^9, 3.6827630081770573`*^9}, {3.6827630837188377`*^9, 
   3.682763117805187*^9}, {3.682763300310458*^9, 3.682763353748728*^9}, {
   3.6827634029235287`*^9, 3.6827634081869392`*^9}, {3.682763460833618*^9, 
   3.6827635409588337`*^9}, {3.682763575388939*^9, 3.6827637832137737`*^9}, {
   3.682763972223082*^9, 3.682764030108666*^9}, {3.682764095449814*^9, 
   3.682764227340105*^9}, {3.682764355023138*^9, 3.6827644919285717`*^9}, {
   3.682764539382362*^9, 3.6827645616304817`*^9}, {3.6827648022518873`*^9, 
   3.682764806586299*^9}, {3.682764895910694*^9, 3.682764946828445*^9}, {
   3.682765411207119*^9, 3.682765446069428*^9}, {3.682765568288474*^9, 
   3.6827655772949963`*^9}, {3.682765711170191*^9, 3.682765871497802*^9}, {
   3.682766117916745*^9, 3.682766195721286*^9}, {3.682766242543509*^9, 
   3.68276626707752*^9}, {3.682766343300098*^9, 3.68276646038752*^9}, {
   3.682766681801346*^9, 3.6827666977682056`*^9}, {3.682766734846784*^9, 
   3.682766758292835*^9}, {3.6827679843921213`*^9, 3.682768042972554*^9}, {
   3.6827681130478783`*^9, 3.6827681764447737`*^9}, {3.682768258625144*^9, 
   3.682768485154656*^9}, {3.682768517937778*^9, 3.682768534120554*^9}, {
   3.682768661394967*^9, 3.682768746901252*^9}, {3.6827687830277357`*^9, 
   3.68276885952737*^9}, {3.682768910221799*^9, 3.682768940459681*^9}, {
   3.6827690474794493`*^9, 3.682769202868601*^9}, {3.682769811830559*^9, 
   3.682769872331382*^9}, {3.682770009424759*^9, 3.68277001265101*^9}, {
   3.682833523361665*^9, 3.6828335498768263`*^9}, {3.682852943985301*^9, 
   3.6828529787286377`*^9}, {3.682853253178125*^9, 3.682853283788603*^9}, {
   3.682853353793006*^9, 3.682853447629537*^9}, {3.682853640556566*^9, 
   3.682853643282716*^9}, {3.682853682550187*^9, 3.682853682653414*^9}, {
   3.682853715964878*^9, 3.682853722662118*^9}, {3.682854283047186*^9, 
   3.6828542939266157`*^9}, {3.682857060132065*^9, 3.682857072239819*^9}, {
   3.682915421575185*^9, 3.682915429969348*^9}, {3.682915491941819*^9, 
   3.682915548829526*^9}, {3.682915686351967*^9, 3.682915701013165*^9}, {
   3.6829201490204573`*^9, 3.682920267181293*^9}, {3.682920606578771*^9, 
   3.682920607778515*^9}, {3.682923800762336*^9, 3.682923801592959*^9}, {
   3.683010436073147*^9, 3.683010445806267*^9}, {3.68301054561761*^9, 
   3.6830107481729794`*^9}, {3.6832653607606907`*^9, 
   3.6832653706481113`*^9}, {3.683266244112206*^9, 3.6832664415013237`*^9}, {
   3.6832664741656847`*^9, 3.683266495831369*^9}, {3.683267590857383*^9, 
   3.683267595593027*^9}, {3.683271114791174*^9, 3.6832711317962093`*^9}, {
   3.683281818862277*^9, 3.6832818443401823`*^9}, {3.6832819160330477`*^9, 
   3.683281926552517*^9}, {3.683282069672276*^9, 3.6832820769758873`*^9}, {
   3.6832821198376017`*^9, 3.68328222325626*^9}, {3.6832822727011633`*^9, 
   3.68328229950793*^9}, 3.683282936452074*^9, {3.683370305647222*^9, 
   3.683370309818747*^9}, {3.683370363999453*^9, 3.6833704275273647`*^9}, {
   3.683370497794716*^9, 3.683370511833962*^9}, {3.683370969130939*^9, 
   3.683371000496772*^9}, {3.683371042070148*^9, 3.683371078836203*^9}, {
   3.683373243860958*^9, 3.683373250289439*^9}, {3.6833738930482483`*^9, 
   3.683373893152149*^9}, {3.683434485482294*^9, 3.683434512911186*^9}, {
   3.683434925441255*^9, 3.683434939768635*^9}, {3.6834350167971478`*^9, 
   3.683435027516079*^9}, {3.6834350656266527`*^9, 3.683435105823681*^9}, 
   3.683435153213303*^9, {3.6834351963054333`*^9, 3.683435333395048*^9}, {
   3.683435419133572*^9, 3.683435529496859*^9}, {3.6834356621129427`*^9, 
   3.683435694062498*^9}, {3.683435757357139*^9, 3.683435759555661*^9}, {
   3.6834358888999147`*^9, 3.68343604172427*^9}, {3.683437684125454*^9, 
   3.6834377187212057`*^9}, {3.683437756544119*^9, 3.683437809436082*^9}, {
   3.683438799042419*^9, 3.6834388694921722`*^9}, {3.683439025606502*^9, 
   3.683439121463697*^9}, {3.6834396110778522`*^9, 3.683439623284944*^9}, {
   3.683459623492991*^9, 3.6834596614826717`*^9}, {3.683459704636407*^9, 
   3.6834597922688217`*^9}, {3.683975379276155*^9, 3.683975388211434*^9}, {
   3.6840631276926937`*^9, 3.68406325353224*^9}, {3.684063321119726*^9, 
   3.684063399537607*^9}, 3.684063548539554*^9, {3.684063669646291*^9, 
   3.68406370719337*^9}, {3.6840639633162537`*^9, 3.684064051373955*^9}, {
   3.684064576429583*^9, 3.684064761503512*^9}, {3.684064817629592*^9, 
   3.6840648242913313`*^9}, {3.6840648640031*^9, 3.684064866722784*^9}, {
   3.684126287054233*^9, 3.6841262957047243`*^9}, {3.684128725716556*^9, 
   3.68412874969652*^9}, 3.684129340790328*^9, {3.684131546688252*^9, 
   3.684131548405303*^9}, {3.684147050792185*^9, 3.6841470709037333`*^9}, {
   3.684149862459711*^9, 3.684150009179594*^9}, {3.684150112456418*^9, 
   3.6841501880192137`*^9}, {3.684150272235293*^9, 3.684150274567905*^9}, {
   3.684231168230357*^9, 3.684231171193651*^9}, {3.684240896805726*^9, 
   3.684240938050478*^9}, {3.684241027899623*^9, 3.684241040881171*^9}, {
   3.684241083790506*^9, 3.684241115485634*^9}, {3.6842412043720016`*^9, 
   3.684241226289336*^9}, {3.6842587298145447`*^9, 3.684258731069973*^9}, {
   3.6842591994932823`*^9, 3.684259202211485*^9}, {3.684302548938072*^9, 
   3.6843025517400923`*^9}, {3.684348772074181*^9, 3.684348775235303*^9}, {
   3.6844305120135927`*^9, 3.68443057161108*^9}, {3.684478622350609*^9, 
   3.68447864888451*^9}, {3.6848309835335817`*^9, 3.684831005107006*^9}, {
   3.684831346189061*^9, 3.68483134723525*^9}, {3.684831466062046*^9, 
   3.684831467605063*^9}, {3.6848319789308968`*^9, 3.684831982342354*^9}, {
   3.685079244294241*^9, 3.685079244660057*^9}, {3.6850799774092693`*^9, 
   3.685079996962237*^9}, {3.685080126998996*^9, 3.685080204688487*^9}, {
   3.6850803135943003`*^9, 3.685080349341052*^9}, {3.6850805012133703`*^9, 
   3.6850805309360933`*^9}, 3.685080561753927*^9, {3.685080884642166*^9, 
   3.685080888776667*^9}, {3.685081176647037*^9, 3.685081180188469*^9}, {
   3.6850814846759987`*^9, 3.6850814858139*^9}, {3.68508169416609*^9, 
   3.6850817052036667`*^9}, {3.685082251413451*^9, 3.685082265915469*^9}, 
   3.6852513614777308`*^9, {3.6852513921950703`*^9, 3.685251436361288*^9}, 
   3.685251721778112*^9, {3.685251824988489*^9, 3.685251883081112*^9}, {
   3.685272788493024*^9, 3.685272805489643*^9}, {3.685273133214188*^9, 
   3.685273147532586*^9}, {3.685274162958218*^9, 3.685274170376573*^9}, {
   3.6852747887466803`*^9, 3.6852747922121572`*^9}, 3.685276769715014*^9, {
   3.685523948896822*^9, 3.685523953772567*^9}, {3.685524034524633*^9, 
   3.685524039870377*^9}, 3.6855247841586123`*^9, 3.6855306382654676`*^9, {
   3.685615497567849*^9, 3.685615500038727*^9}, {3.685615817586945*^9, 
   3.685615819889468*^9}, {3.68561716225204*^9, 3.685617162541239*^9}, {
   3.685711849747162*^9, 3.685711850177227*^9}, {3.685728889468666*^9, 
   3.685728889728917*^9}, {3.6858573080252542`*^9, 3.685857410123556*^9}, {
   3.685859017872281*^9, 3.6858592232898684`*^9}, {3.685859790096773*^9, 
   3.685859805877038*^9}, {3.6858607342123938`*^9, 3.685860737838855*^9}, {
   3.685861943355946*^9, 3.685861946557382*^9}, {3.68587076395778*^9, 
   3.6858708093199997`*^9}, {3.685871096025622*^9, 3.685871111207775*^9}, {
   3.685871236856825*^9, 3.685871247596874*^9}, 3.6858713325267963`*^9, {
   3.685871371221136*^9, 3.6858713869601803`*^9}, {3.685871453445331*^9, 
   3.685871454324086*^9}, {3.685871498224842*^9, 3.685871543101766*^9}, {
   3.685874968726053*^9, 3.6858749885504503`*^9}, {3.6858754682750397`*^9, 
   3.6858755222713823`*^9}, {3.685875655491588*^9, 3.685875662847443*^9}, {
   3.6858757233176203`*^9, 3.685875734149737*^9}, {3.685876656836912*^9, 
   3.6858766631167088`*^9}, {3.685876774736761*^9, 3.6858767933650837`*^9}, {
   3.68587695831645*^9, 3.6858769585719547`*^9}, {3.685944799357017*^9, 
   3.6859448104261847`*^9}, {3.685944870301037*^9, 3.685944908847328*^9}, {
   3.685945215451475*^9, 3.6859452808615828`*^9}, 3.685946508737224*^9, {
   3.685964566222886*^9, 3.6859645694996243`*^9}, {3.6859646167866*^9, 
   3.685964620785223*^9}, {3.6859652389180393`*^9, 3.685965242216074*^9}, {
   3.686130746569231*^9, 3.6861307760097437`*^9}, {3.6861308570908957`*^9, 
   3.68613096221706*^9}, {3.686131169746462*^9, 3.686131170077993*^9}, {
   3.686297300894887*^9, 3.686297431522379*^9}, 3.686297476153*^9, {
   3.686298276763328*^9, 3.6862983345401993`*^9}, {3.6862984143095303`*^9, 
   3.68629841756877*^9}, {3.686386300883161*^9, 3.6863863682440453`*^9}, {
   3.6863864475397463`*^9, 3.686386460402852*^9}, {3.686387656058881*^9, 
   3.686387687961478*^9}, {3.6863877340350733`*^9, 3.686387773390003*^9}, {
   3.686387866178236*^9, 3.6863878693833523`*^9}, 3.686388301452285*^9, {
   3.686474284606862*^9, 3.686474314308402*^9}, {3.686721296963188*^9, 
   3.686721363497354*^9}, {3.6867215860541973`*^9, 3.686721592756406*^9}, {
   3.686722452090466*^9, 3.6867224738946953`*^9}, 3.686722513030417*^9, {
   3.687767239263145*^9, 3.687767260980654*^9}, {3.688143314166337*^9, 
   3.68814331492251*^9}, {3.689338077414442*^9, 3.689338109410923*^9}}],

Cell[BoxData[
 RowBox[{
  RowBox[{"BelligerenceMaternal", "[", 
   RowBox[{
   "mf_", ",", "mm_", ",", "\[Chi]a_", ",", "\[Eta]a_", ",", "sf_", ",", 
    "sm_", ",", "M_", ",", "Nf_Integer", ",", "Nm_Integer", ",", "p_Integer", 
    ",", "k_Integer", ",", "G_Integer"}], "]"}], ":=", "\[IndentingNewLine]", 
  
  RowBox[{"Block", "[", 
   RowBox[{
    RowBox[{"{", 
     RowBox[{"$HistoryLength", "=", "5"}], "}"}], ",", "\[IndentingNewLine]", 
    
    RowBox[{"(", 
     RowBox[{"(*", 
      RowBox[{
      "Logger", " ", "to", " ", "store", " ", "belligerence", " ", 
       "generation", " ", "average"}], "*)"}], "\[IndentingNewLine]", 
     RowBox[{
      RowBox[{"logger", "=", 
       RowBox[{"Table", "[", 
        RowBox[{"0", ",", "G"}], "]"}]}], ";", "\[IndentingNewLine]", 
      "\[IndentingNewLine]", 
      RowBox[{"(*", 
       RowBox[{
       "Logger", " ", "to", " ", "store", " ", "10", " ", "random", " ", 
        "gene", " ", "values", " ", "per", " ", "generation"}], "*)"}], 
      "\[IndentingNewLine]", 
      RowBox[{"randomlogger", "=", 
       RowBox[{"Table", "[", 
        RowBox[{"0", ",", "G"}], "]"}]}], ";", "\[IndentingNewLine]", 
      "\[IndentingNewLine]", 
      RowBox[{"(*", 
       RowBox[{"Belligerence", " ", "cost", " ", "function"}], "*)"}], 
      "\[IndentingNewLine]", 
      RowBox[{
       RowBox[{"t", "[", "A_", "]"}], ":=", 
       RowBox[{"1", "-", 
        RowBox[{"\[Chi]a", " ", 
         SuperscriptBox["A", "\[Eta]a"]}]}]}], ";", "\[IndentingNewLine]", 
      "\[IndentingNewLine]", 
      RowBox[{"(*", 
       RowBox[{"Initial", " ", "male", " ", "and", " ", "female", " ", 
        RowBox[{"breeders", ".", " ", "Only"}], " ", 
        RowBox[{"locus", ":", " ", "belligerence"}]}], "*)"}], 
      "\[IndentingNewLine]", 
      RowBox[{"fembreeders", "=", 
       RowBox[{"Table", "[", 
        RowBox[{
         RowBox[{"{", 
          RowBox[{
           RowBox[{"RandomChoice", "[", 
            RowBox[{"Range", "[", 
             RowBox[{"0", ",", "1", ",", "0.02"}], "]"}], "]"}], ",", 
           RowBox[{"RandomChoice", "[", 
            RowBox[{"Range", "[", 
             RowBox[{"0", ",", "1", ",", "0.02"}], "]"}], "]"}]}], "}"}], ",", 
         RowBox[{"{", "p", "}"}], ",", 
         RowBox[{"{", "Nf", "}"}]}], "]"}]}], ";", "\[IndentingNewLine]", 
      RowBox[{"malebreeders", "=", 
       RowBox[{"Table", "[", 
        RowBox[{
         RowBox[{"{", 
          RowBox[{
           RowBox[{"RandomChoice", "[", 
            RowBox[{"Range", "[", 
             RowBox[{"0", ",", "1", ",", "0.02"}], "]"}], "]"}], ",", 
           RowBox[{"RandomChoice", "[", 
            RowBox[{"Range", "[", 
             RowBox[{"0", ",", "1", ",", "0.02"}], "]"}], "]"}]}], "}"}], ",", 
         RowBox[{"{", "p", "}"}], ",", 
         RowBox[{"{", "Nm", "}"}]}], "]"}]}], ";", "\[IndentingNewLine]", 
      "\[IndentingNewLine]", 
      RowBox[{"Do", "[", "\[IndentingNewLine]", "\[IndentingNewLine]", 
       RowBox[{"(*", 
        RowBox[{"Reproduction", ":", " ", 
         RowBox[{
         "generating", " ", "daughters", " ", "under", " ", "absolute", " ", 
          "promiscuity"}]}], "*)"}], "\[IndentingNewLine]", 
       RowBox[{"(*", 
        RowBox[{
        "List", " ", "of", " ", "all", " ", "the", " ", "mothers", " ", "of", 
         " ", "all", " ", "the", " ", "daughters"}], "*)"}], 
       "\[IndentingNewLine]", 
       RowBox[{
        RowBox[{
         RowBox[{"daughtersmothers", "=", 
          RowBox[{"Table", "[", 
           RowBox[{
            RowBox[{"Sequence", "@@", 
             RowBox[{"ConstantArray", "[", 
              RowBox[{
               RowBox[{"fembreeders", "\[LeftDoubleBracket]", 
                RowBox[{"x", ",", "y"}], "\[RightDoubleBracket]"}], ",", 
               "k"}], "]"}]}], ",", 
            RowBox[{"{", 
             RowBox[{"x", ",", "p"}], "}"}], ",", 
            RowBox[{"{", 
             RowBox[{"y", ",", "Nf"}], "}"}]}], "]"}]}], ";", 
         "\[IndentingNewLine]", 
         RowBox[{"genesmothers", "=", 
          RowBox[{"Map", "[", 
           RowBox[{"RandomChoice", ",", 
            RowBox[{"Flatten", "[", 
             RowBox[{"daughtersmothers", ",", "1"}], "]"}]}], "]"}]}], ";", 
         "\[IndentingNewLine]", 
         RowBox[{"whomutates", "=", 
          RowBox[{"Flatten", "[", "\[IndentingNewLine]", 
           RowBox[{"Position", "[", 
            RowBox[{
             RowBox[{"RandomVariate", "[", 
              RowBox[{
               RowBox[{"BernoulliDistribution", "[", "M", "]"}], ",", 
               RowBox[{"Length", "[", "genesmothers", "]"}]}], "]"}], ",", 
             "1"}], "]"}], "]"}]}], ";", "\[IndentingNewLine]", 
         RowBox[{"mutatedgenes", "=", 
          RowBox[{"Map", "[", 
           RowBox[{
            RowBox[{
             RowBox[{"RandomChoice", "[", 
              RowBox[{"{", 
               RowBox[{
                RowBox[{"Max", "[", 
                 RowBox[{"0", ",", 
                  RowBox[{"#", "-", "0.02"}]}], "]"}], ",", "#", ",", 
                RowBox[{"Min", "[", 
                 RowBox[{
                  RowBox[{"#", "+", "0.02"}], ",", "1"}], "]"}]}], "}"}], 
              "]"}], "&"}], ",", 
            RowBox[{
            "genesmothers", "\[LeftDoubleBracket]", "whomutates", 
             "\[RightDoubleBracket]"}]}], "]"}]}], ";", "\[IndentingNewLine]", 
         RowBox[{
          RowBox[{
          "genesmothers", "\[LeftDoubleBracket]", "whomutates", 
           "\[RightDoubleBracket]"}], "=", "mutatedgenes"}], ";", 
         "\[IndentingNewLine]", 
         RowBox[{"(*", 
          RowBox[{
          "List", " ", "of", " ", "all", " ", "the", " ", "fathers", " ", 
           "of", " ", "all", " ", "the", " ", "daughters"}], "*)"}], 
         "\[IndentingNewLine]", 
         RowBox[{"daughtersfathers", "=", 
          RowBox[{"Map", "[", 
           RowBox[{
            RowBox[{
             RowBox[{"RandomChoice", "[", 
              RowBox[{"#", ",", 
               RowBox[{"Nf", "*", "k"}]}], "]"}], "&"}], ",", "malebreeders", 
            ",", "1"}], "]"}]}], ";", "\[IndentingNewLine]", 
         RowBox[{"genesfathers", "=", 
          RowBox[{"Map", "[", 
           RowBox[{"RandomChoice", ",", 
            RowBox[{"Flatten", "[", 
             RowBox[{"daughtersfathers", ",", "1"}], "]"}]}], "]"}]}], ";", 
         "\[IndentingNewLine]", 
         RowBox[{"whomutates", "=", 
          RowBox[{"Flatten", "[", "\[IndentingNewLine]", 
           RowBox[{"Position", "[", 
            RowBox[{
             RowBox[{"RandomVariate", "[", 
              RowBox[{
               RowBox[{"BernoulliDistribution", "[", "M", "]"}], ",", 
               RowBox[{"Length", "[", "genesfathers", "]"}]}], "]"}], ",", 
             "1"}], "]"}], "]"}]}], ";", "\[IndentingNewLine]", 
         RowBox[{"mutatedgenes", "=", 
          RowBox[{"Map", "[", 
           RowBox[{
            RowBox[{
             RowBox[{"RandomChoice", "[", 
              RowBox[{"{", 
               RowBox[{
                RowBox[{"Max", "[", 
                 RowBox[{"0", ",", 
                  RowBox[{"#", "-", "0.02"}]}], "]"}], ",", "#", ",", 
                RowBox[{"Min", "[", 
                 RowBox[{
                  RowBox[{"#", "+", "0.02"}], ",", "1"}], "]"}]}], "}"}], 
              "]"}], "&"}], ",", 
            RowBox[{
            "genesfathers", "\[LeftDoubleBracket]", "whomutates", 
             "\[RightDoubleBracket]"}]}], "]"}]}], ";", "\[IndentingNewLine]", 
         RowBox[{
          RowBox[{
          "genesfathers", "\[LeftDoubleBracket]", "whomutates", 
           "\[RightDoubleBracket]"}], "=", "mutatedgenes"}], ";", 
         "\[IndentingNewLine]", 
         RowBox[{"(*", 
          RowBox[{"Creating", " ", "fempredispersal"}], "*)"}], 
         "\[IndentingNewLine]", 
         RowBox[{"fempredispersal", "=", 
          RowBox[{"ArrayReshape", "[", 
           RowBox[{
            RowBox[{"MapThread", "[", 
             RowBox[{
              RowBox[{
               RowBox[{"{", 
                RowBox[{"#1", ",", "#2"}], "}"}], "&"}], ",", 
              RowBox[{"{", 
               RowBox[{"genesmothers", ",", "genesfathers"}], "}"}]}], "]"}], 
            ",", 
            RowBox[{"{", 
             RowBox[{"p", ",", 
              RowBox[{"Nf", "*", "k"}], ",", "2"}], "}"}]}], "]"}]}], ";", 
         "\[IndentingNewLine]", "\[IndentingNewLine]", 
         RowBox[{"(*", 
          RowBox[{"Reproduction", ":", " ", 
           RowBox[{
           "generating", " ", "sons", " ", "under", " ", "absolute", " ", 
            "promiscuity"}]}], "*)"}], "\[IndentingNewLine]", 
         RowBox[{"(*", 
          RowBox[{
          "List", " ", "of", " ", "all", " ", "the", " ", "mothers", " ", 
           "of", " ", "all", " ", "the", " ", "sons"}], "*)"}], 
         "\[IndentingNewLine]", 
         RowBox[{"sonsmothers", "=", 
          RowBox[{"Table", "[", 
           RowBox[{
            RowBox[{"Sequence", "@@", 
             RowBox[{"ConstantArray", "[", 
              RowBox[{
               RowBox[{"fembreeders", "\[LeftDoubleBracket]", 
                RowBox[{"x", ",", "y"}], "\[RightDoubleBracket]"}], ",", 
               "k"}], "]"}]}], ",", 
            RowBox[{"{", 
             RowBox[{"x", ",", "p"}], "}"}], ",", 
            RowBox[{"{", 
             RowBox[{"y", ",", "Nf"}], "}"}]}], "]"}]}], ";", 
         "\[IndentingNewLine]", 
         RowBox[{"genesmothers", "=", 
          RowBox[{"Map", "[", 
           RowBox[{"RandomChoice", ",", 
            RowBox[{"Flatten", "[", 
             RowBox[{"sonsmothers", ",", "1"}], "]"}]}], "]"}]}], ";", 
         "\[IndentingNewLine]", 
         RowBox[{"whomutates", "=", 
          RowBox[{"Flatten", "[", "\[IndentingNewLine]", 
           RowBox[{"Position", "[", 
            RowBox[{
             RowBox[{"RandomVariate", "[", 
              RowBox[{
               RowBox[{"BernoulliDistribution", "[", "M", "]"}], ",", 
               RowBox[{"Length", "[", "genesmothers", "]"}]}], "]"}], ",", 
             "1"}], "]"}], "]"}]}], ";", "\[IndentingNewLine]", 
         RowBox[{"mutatedgenes", "=", 
          RowBox[{"Map", "[", 
           RowBox[{
            RowBox[{
             RowBox[{"RandomChoice", "[", 
              RowBox[{"{", 
               RowBox[{
                RowBox[{"Max", "[", 
                 RowBox[{"0", ",", 
                  RowBox[{"#", "-", "0.02"}]}], "]"}], ",", "#", ",", 
                RowBox[{"Min", "[", 
                 RowBox[{
                  RowBox[{"#", "+", "0.02"}], ",", "1"}], "]"}]}], "}"}], 
              "]"}], "&"}], ",", 
            RowBox[{
            "genesmothers", "\[LeftDoubleBracket]", "whomutates", 
             "\[RightDoubleBracket]"}]}], "]"}]}], ";", "\[IndentingNewLine]", 
         RowBox[{
          RowBox[{
          "genesmothers", "\[LeftDoubleBracket]", "whomutates", 
           "\[RightDoubleBracket]"}], "=", "mutatedgenes"}], ";", 
         "\[IndentingNewLine]", 
         RowBox[{"(*", 
          RowBox[{
          "List", " ", "of", " ", "all", " ", "the", " ", "fathers", " ", 
           "of", " ", "all", " ", "the", " ", "sons"}], "*)"}], 
         "\[IndentingNewLine]", 
         RowBox[{"sonsfathers", "=", 
          RowBox[{"Map", "[", 
           RowBox[{
            RowBox[{
             RowBox[{"RandomChoice", "[", 
              RowBox[{"#", ",", 
               RowBox[{"Nf", "*", "k"}]}], "]"}], "&"}], ",", "malebreeders", 
            ",", "1"}], "]"}]}], ";", "\[IndentingNewLine]", 
         RowBox[{"genesfathers", "=", 
          RowBox[{"Map", "[", 
           RowBox[{"RandomChoice", ",", 
            RowBox[{"Flatten", "[", 
             RowBox[{"sonsfathers", ",", "1"}], "]"}]}], "]"}]}], ";", 
         "\[IndentingNewLine]", 
         RowBox[{"whomutates", "=", 
          RowBox[{"Flatten", "[", "\[IndentingNewLine]", 
           RowBox[{"Position", "[", 
            RowBox[{
             RowBox[{"RandomVariate", "[", 
              RowBox[{
               RowBox[{"BernoulliDistribution", "[", "M", "]"}], ",", 
               RowBox[{"Length", "[", "genesfathers", "]"}]}], "]"}], ",", 
             "1"}], "]"}], "]"}]}], ";", "\[IndentingNewLine]", 
         RowBox[{"mutatedgenes", "=", 
          RowBox[{"Map", "[", 
           RowBox[{
            RowBox[{
             RowBox[{"RandomChoice", "[", 
              RowBox[{"{", 
               RowBox[{
                RowBox[{"Max", "[", 
                 RowBox[{"0", ",", 
                  RowBox[{"#", "-", "0.02"}]}], "]"}], ",", "#", ",", 
                RowBox[{"Min", "[", 
                 RowBox[{
                  RowBox[{"#", "+", "0.02"}], ",", "1"}], "]"}]}], "}"}], 
              "]"}], "&"}], ",", 
            RowBox[{
            "genesfathers", "\[LeftDoubleBracket]", "whomutates", 
             "\[RightDoubleBracket]"}]}], "]"}]}], ";", "\[IndentingNewLine]", 
         RowBox[{
          RowBox[{
          "genesfathers", "\[LeftDoubleBracket]", "whomutates", 
           "\[RightDoubleBracket]"}], "=", "mutatedgenes"}], ";", 
         "\[IndentingNewLine]", 
         RowBox[{"(*", 
          RowBox[{"Creating", " ", "malepredispersal"}], "*)"}], 
         "\[IndentingNewLine]", 
         RowBox[{"malepredispersal", "=", 
          RowBox[{"ArrayReshape", "[", 
           RowBox[{
            RowBox[{"MapThread", "[", 
             RowBox[{
              RowBox[{
               RowBox[{"{", 
                RowBox[{"#1", ",", "#2"}], "}"}], "&"}], ",", 
              RowBox[{"{", 
               RowBox[{"genesmothers", ",", "genesfathers"}], "}"}]}], "]"}], 
            ",", 
            RowBox[{"{", 
             RowBox[{"p", ",", 
              RowBox[{"Nf", "*", "k"}], ",", "2"}], "}"}]}], "]"}]}], ";", 
         "\[IndentingNewLine]", "\[IndentingNewLine]", 
         RowBox[{"(*", 
          RowBox[{"Female", " ", "dispersal"}], "*)"}], "\n", "\t", 
         RowBox[{
          RowBox[{"{", 
           RowBox[{"nn", ",", "nk", ",", "n1"}], "}"}], "=", 
          RowBox[{"Dimensions", "[", "fempredispersal", "]"}]}], ";", "\n", 
         "\t", 
         RowBox[{"migSel", "=", 
          RowBox[{"Partition", "[", 
           RowBox[{
            RowBox[{"RandomVariate", "[", 
             RowBox[{
              RowBox[{"BernoulliDistribution", "[", "mm", "]"}], ",", 
              RowBox[{"nn", "*", "nk"}]}], "]"}], ",", "nk"}], "]"}]}], ";", 
         "\n", "\t", 
         RowBox[{"fempostdispersal", " ", "=", 
          RowBox[{"Pick", "[", 
           RowBox[{"fempredispersal", ",", " ", "migSel", ",", "0"}], "]"}]}],
          ";", "\n", "\t", 
         RowBox[{"toleave", " ", "=", 
          RowBox[{"Flatten", "[", 
           RowBox[{
            RowBox[{"Pick", "[", 
             RowBox[{"fempredispersal", ",", " ", "migSel", ",", "1"}], "]"}],
             ",", "1"}], "]"}]}], ";", "\n", "\t", 
         RowBox[{"where", "=", 
          RowBox[{"RandomInteger", "[", 
           RowBox[{
            RowBox[{"{", 
             RowBox[{"1", ",", "p"}], "}"}], ",", 
            RowBox[{"Length", "[", "toleave", "]"}]}], "]"}]}], ";", "\n", 
         "\t", 
         RowBox[{"w2l", "=", 
          RowBox[{"MapThread", "[", 
           RowBox[{
            RowBox[{
             RowBox[{"{", 
              RowBox[{"#1", ",", "#2"}], "}"}], "&"}], ",", 
            RowBox[{"{", 
             RowBox[{"where", ",", "toleave"}], "}"}]}], "]"}]}], ";", "\n", 
         "\t", 
         RowBox[{"w2l", "=", 
          RowBox[{"GroupBy", "[", 
           RowBox[{"w2l", ",", "First"}], "]"}]}], ";", "\n", "\t", 
         RowBox[{"w2l", "=", 
          RowBox[{"<|", 
           RowBox[{"Map", "[", 
            RowBox[{
             RowBox[{
              RowBox[{"#", "->", 
               RowBox[{"Map", "[", 
                RowBox[{
                 RowBox[{
                  RowBox[{"Flatten", "[", 
                   RowBox[{"Rest", "[", "#", "]"}], "]"}], "&"}], ",", 
                 RowBox[{"w2l", "[", "#", "]"}]}], "]"}]}], "&"}], ",", 
             RowBox[{"Keys", "[", "w2l", "]"}]}], "]"}], "|>"}]}], ";", "\n", 
         "\t", 
         RowBox[{"Map", "[", 
          RowBox[{
           RowBox[{
            RowBox[{"(", 
             RowBox[{
              RowBox[{
              "fempostdispersal", "\[LeftDoubleBracket]", "#", 
               "\[RightDoubleBracket]"}], "=", 
              RowBox[{"Join", "[", 
               RowBox[{
                RowBox[{
                "fempostdispersal", "\[LeftDoubleBracket]", "#", 
                 "\[RightDoubleBracket]"}], ",", 
                RowBox[{"w2l", "[", "#", "]"}]}], "]"}]}], ")"}], "&"}], ",", 
           
           RowBox[{"Keys", "[", "w2l", "]"}]}], "]"}], ";", 
         "\[IndentingNewLine]", "\[IndentingNewLine]", 
         RowBox[{"(*", 
          RowBox[{"Male", " ", "dispersal"}], "*)"}], "\[IndentingNewLine]", 
         RowBox[{
          RowBox[{"{", 
           RowBox[{"nn", ",", "nk", ",", "n1"}], "}"}], "=", 
          RowBox[{"Dimensions", "[", "malepredispersal", "]"}]}], ";", "\n", 
         "\t", 
         RowBox[{"migSel", "=", 
          RowBox[{"Partition", "[", 
           RowBox[{
            RowBox[{"RandomVariate", "[", 
             RowBox[{
              RowBox[{"BernoulliDistribution", "[", "mm", "]"}], ",", 
              RowBox[{"nn", "*", "nk"}]}], "]"}], ",", "nk"}], "]"}]}], ";", 
         "\n", "\t", 
         RowBox[{"malepostdispersal", " ", "=", 
          RowBox[{"Pick", "[", 
           RowBox[{"malepredispersal", ",", " ", "migSel", ",", "0"}], 
           "]"}]}], ";", "\n", "\t", 
         RowBox[{"toleave", " ", "=", 
          RowBox[{"Flatten", "[", 
           RowBox[{
            RowBox[{"Pick", "[", 
             RowBox[{"malepredispersal", ",", " ", "migSel", ",", "1"}], 
             "]"}], ",", "1"}], "]"}]}], ";", "\n", "\t", 
         RowBox[{"where", "=", 
          RowBox[{"RandomInteger", "[", 
           RowBox[{
            RowBox[{"{", 
             RowBox[{"1", ",", "p"}], "}"}], ",", 
            RowBox[{"Length", "[", "toleave", "]"}]}], "]"}]}], ";", "\n", 
         "\t", 
         RowBox[{"w2l", "=", 
          RowBox[{"MapThread", "[", 
           RowBox[{
            RowBox[{
             RowBox[{"{", 
              RowBox[{"#1", ",", "#2"}], "}"}], "&"}], ",", 
            RowBox[{"{", 
             RowBox[{"where", ",", "toleave"}], "}"}]}], "]"}]}], ";", "\n", 
         "\t", 
         RowBox[{"w2l", "=", 
          RowBox[{"GroupBy", "[", 
           RowBox[{"w2l", ",", "First"}], "]"}]}], ";", "\n", "\t", 
         RowBox[{"w2l", "=", 
          RowBox[{"<|", 
           RowBox[{"Map", "[", 
            RowBox[{
             RowBox[{
              RowBox[{"#", "->", 
               RowBox[{"Map", "[", 
                RowBox[{
                 RowBox[{
                  RowBox[{"Flatten", "[", 
                   RowBox[{"Rest", "[", "#", "]"}], "]"}], "&"}], ",", 
                 RowBox[{"w2l", "[", "#", "]"}]}], "]"}]}], "&"}], ",", 
             RowBox[{"Keys", "[", "w2l", "]"}]}], "]"}], "|>"}]}], ";", "\n", 
         "\t", 
         RowBox[{"Map", "[", 
          RowBox[{
           RowBox[{
            RowBox[{"(", 
             RowBox[{
              RowBox[{
              "malepostdispersal", "\[LeftDoubleBracket]", "#", 
               "\[RightDoubleBracket]"}], "=", 
              RowBox[{"Join", "[", 
               RowBox[{
                RowBox[{
                "malepostdispersal", "\[LeftDoubleBracket]", "#", 
                 "\[RightDoubleBracket]"}], ",", 
                RowBox[{"w2l", "[", "#", "]"}]}], "]"}]}], ")"}], "&"}], ",", 
           
           RowBox[{"Keys", "[", "w2l", "]"}]}], "]"}], ";", 
         "\[IndentingNewLine]", "\[IndentingNewLine]", 
         RowBox[{"(*", 
          RowBox[{
           RowBox[{"WAR", ":", " ", 
            RowBox[{"for", " ", "covenience"}]}], ",", " ", 
           RowBox[{
           "we", " ", "consider", " ", "all", " ", "patches", " ", "in", " ", 
            "a", " ", 
            RowBox[{"circle", ".", " ", "\[IndentingNewLine]", "In"}], " ", 
            "each", " ", 
            RowBox[{"generation", ":", " ", 
             RowBox[{
              RowBox[{
              "patch", " ", "x", " ", "may", " ", "be", " ", "attacked", " ", 
               "by", " ", "patch", " ", "x"}], "-", 
              RowBox[{
              "1", " ", "and", " ", "may", " ", "attack", " ", "patch", " ", 
               "x"}], "+", "1"}]}]}]}], "*)"}], "\[IndentingNewLine]", 
         "\[IndentingNewLine]", 
         RowBox[{"(*", 
          RowBox[{"Randomise", " ", "order", " ", "of", " ", "patches"}], 
          "*)"}], "\[IndentingNewLine]", 
         RowBox[{"neworder", "=", 
          RowBox[{"RandomSample", "[", 
           RowBox[{
            RowBox[{"Range", "[", 
             RowBox[{"1", ",", "p"}], "]"}], ",", "p"}], "]"}]}], ";", 
         "\[IndentingNewLine]", 
         RowBox[{"fempostdispersal", "=", 
          RowBox[{
          "fempostdispersal", "\[LeftDoubleBracket]", "neworder", 
           "\[RightDoubleBracket]"}]}], ";", "\[IndentingNewLine]", 
         RowBox[{"malepostdispersal", "=", 
          RowBox[{
          "malepostdispersal", "\[LeftDoubleBracket]", "neworder", 
           "\[RightDoubleBracket]"}]}], ";", "\[IndentingNewLine]", 
         "\[IndentingNewLine]", 
         RowBox[{"(*", 
          RowBox[{"Wartable", ":", " ", 
           RowBox[{
            RowBox[{
            "determine", " ", "whether", " ", "group", " ", "x", " ", 
             "attacks", " ", "group", " ", "x"}], "+", 
            RowBox[{
            "1", " ", "and", " ", "whether", " ", "they", " ", "win", " ", 
             "or", " ", "not"}]}]}], "*)"}], "\[IndentingNewLine]", 
         RowBox[{"wartable", "=", 
          RowBox[{"Map", "[", 
           RowBox[{
            RowBox[{
             RowBox[{"If", "[", 
              RowBox[{
               RowBox[{
                RowBox[{"Random", "[", "]"}], "<", "#"}], ",", 
               RowBox[{"If", "[", 
                RowBox[{
                 RowBox[{
                  RowBox[{"Random", "[", "]"}], "<", "0.5"}], ",", 
                 "\"\<AW\>\"", ",", "\"\<AL\>\""}], "]"}], ",", 
               "\"\<NA\>\""}], "]"}], "&"}], ",", 
            RowBox[{"Map", "[", 
             RowBox[{"(*", 
              RowBox[{
               RowBox[{"group", " ", "average", " ", "belligerence"}], ",", 
               " ", 
               RowBox[{"maternal", "-", "origin"}]}], "*)"}], 
             RowBox[{"Mean", ",", 
              RowBox[{"Map", "[", 
               RowBox[{"Flatten", ",", 
                RowBox[{"Map", "[", 
                 RowBox[{
                  RowBox[{
                   RowBox[{
                   "#", "\[LeftDoubleBracket]", "1", 
                    "\[RightDoubleBracket]"}], "&"}], ",", 
                  "malepostdispersal", ",", 
                  RowBox[{"{", "2", "}"}]}], "]"}]}], "]"}]}], "]"}]}], 
           "]"}]}], ";", "\[IndentingNewLine]", 
         RowBox[{"wartableprev", "=", 
          RowBox[{"RotateRight", "[", "wartable", "]"}]}], ";", 
         "\[IndentingNewLine]", "\[IndentingNewLine]", 
         RowBox[{"(*", 
          RowBox[{
          "Determining", " ", "female", " ", "competitiveness", " ", "at", 
           " ", "home", " ", "and", " ", "abroad"}], "*)"}], 
         "\[IndentingNewLine]", 
         RowBox[{"femcomphome", "=", 
          RowBox[{"MapThread", "[", 
           RowBox[{
            RowBox[{
             RowBox[{"Switch", "[", 
              RowBox[{"#1", ",", "\"\<NA\>\"", ",", 
               RowBox[{"ConstantArray", "[", 
                RowBox[{"0.9999", ",", 
                 RowBox[{"Length", "@", "#2"}]}], "]"}], ",", "\"\<AW\>\"", 
               ",", 
               RowBox[{"ConstantArray", "[", 
                RowBox[{"sf", ",", 
                 RowBox[{"Length", "@", "#2"}]}], "]"}], ",", "\"\<AL\>\"", 
               ",", 
               RowBox[{"ConstantArray", "[", 
                RowBox[{"0.9999", ",", 
                 RowBox[{"Length", "@", "#2"}]}], "]"}]}], "]"}], "&"}], ",", 
            
            RowBox[{"{", 
             RowBox[{"wartableprev", ",", "fempostdispersal"}], "}"}]}], 
           "]"}]}], ";", 
         RowBox[{"femcompabroad", "=", 
          RowBox[{"MapThread", "[", 
           RowBox[{
            RowBox[{
             RowBox[{"Switch", "[", 
              RowBox[{"#1", ",", "\"\<NA\>\"", ",", 
               RowBox[{"ConstantArray", "[", 
                RowBox[{"0.0001", ",", 
                 RowBox[{"Length", "@", "#2"}]}], "]"}], ",", "\"\<AW\>\"", 
               ",", 
               RowBox[{"ConstantArray", "[", 
                RowBox[{
                 RowBox[{"(", 
                  RowBox[{"1", "-", "sf"}], ")"}], ",", 
                 RowBox[{"Length", "@", "#2"}]}], "]"}], ",", " ", 
               "\"\<AL\>\"", ",", " ", 
               RowBox[{"ConstantArray", "[", 
                RowBox[{"0.0001", ",", 
                 RowBox[{"Length", "@", "#2"}]}], "]"}]}], "]"}], "&"}], ",", 
            
            RowBox[{"{", 
             RowBox[{"wartable", ",", "fempostdispersal"}], "}"}]}], "]"}]}], 
         ";", "\[IndentingNewLine]", "\[IndentingNewLine]", 
         RowBox[{"(*", 
          RowBox[{
          "Determining", " ", "male", " ", "competitiveness", " ", "at", " ", 
           "home", " ", "and", " ", "abroad"}], "*)"}], "\n", "\t", 
         RowBox[{"(*", 
          RowBox[{
           RowBox[{"Under", " ", "maternal"}], "-", 
           RowBox[{"origin", " ", "control"}]}], "*)"}], 
         RowBox[{"indbell", "=", 
          RowBox[{"Map", "[", 
           RowBox[{
            RowBox[{
             RowBox[{
             "#", "\[LeftDoubleBracket]", "1", "\[RightDoubleBracket]"}], 
             "&"}], ",", "malepostdispersal", ",", 
            RowBox[{"{", "2", "}"}]}], "]"}]}], ";", 
         RowBox[{"malecomphome", "=", 
          RowBox[{"MapThread", "[", 
           RowBox[{
            RowBox[{
             RowBox[{"Switch", "[", 
              RowBox[{"#1", ",", "\"\<NA\>\"", ",", 
               RowBox[{"t", "[", "#2", "]"}], ",", "\"\<AW\>\"", ",", 
               RowBox[{
                RowBox[{"t", "[", "#2", "]"}], "*", "sm"}], ",", "\"\<AL\>\"",
                ",", 
               RowBox[{"t", "[", "#2", "]"}]}], "]"}], "&"}], ",", 
            RowBox[{"{", 
             RowBox[{"wartableprev", ",", "indbell"}], "}"}]}], "]"}]}], ";", 
         
         RowBox[{"malecompabroad", "=", 
          RowBox[{"MapThread", "[", 
           RowBox[{
            RowBox[{
             RowBox[{"Switch", "[", 
              RowBox[{"#1", ",", "\"\<NA\>\"", ",", 
               RowBox[{"ConstantArray", "[", 
                RowBox[{"0.0001", ",", 
                 RowBox[{"Length", "@", "#2"}]}], "]"}], ",", "\"\<AW\>\"", 
               ",", 
               RowBox[{
                RowBox[{"t", "[", "#2", "]"}], "*", 
                RowBox[{"(", 
                 RowBox[{"1", "-", "sm"}], ")"}]}], ",", "\"\<AL\>\"", ",", 
               RowBox[{"ConstantArray", "[", 
                RowBox[{"0.0001", ",", 
                 RowBox[{"Length", "@", "#2"}]}], "]"}]}], "]"}], "&"}], ",", 
            
            RowBox[{"{", 
             RowBox[{"wartable", ",", "indbell"}], "}"}]}], "]"}]}], ";", 
         "\[IndentingNewLine]", "\[IndentingNewLine]", 
         RowBox[{"(*", 
          RowBox[{
          "Ensuring", " ", "patches", " ", "have", " ", "at", " ", "least", 
           " ", "Nf", " ", "females", " ", "and", " ", "Nm", " ", "males"}], 
          "*)"}], "\[IndentingNewLine]", 
         RowBox[{"outsider", "=", 
          RowBox[{"Flatten", "[", 
           RowBox[{
            RowBox[{"Table", "[", 
             RowBox[{
              RowBox[{"{", 
               RowBox[{"i", ",", "h"}], "}"}], ",", 
              RowBox[{"{", 
               RowBox[{"i", ",", "0", ",", "1", ",", "0.02"}], "}"}], ",", 
              RowBox[{"{", 
               RowBox[{"h", ",", "0", ",", "1", ",", "0.02"}], "}"}]}], "]"}],
             ",", "1"}], "]"}]}], ";", "\[IndentingNewLine]", 
         RowBox[{"fempostdispersal", "=", 
          RowBox[{"ReleaseHold", "[", 
           RowBox[{"Map", "[", 
            RowBox[{
             RowBox[{
              RowBox[{"If", "[", 
               RowBox[{
                RowBox[{
                 RowBox[{"Length", "[", "#", "]"}], "<", "Nf"}], ",", 
                RowBox[{"PadRight", "[", 
                 RowBox[{"#", ",", "Nf", ",", 
                  RowBox[{"Hold", "[", 
                   RowBox[{"RandomChoice", "[", "outsider", "]"}], "]"}]}], 
                 "]"}], ",", "#"}], "]"}], "&"}], ",", "fempostdispersal"}], 
            "]"}], "]"}]}], ";", "\[IndentingNewLine]", 
         RowBox[{"malepostdispersal", "=", 
          RowBox[{"ReleaseHold", "[", 
           RowBox[{"Map", "[", 
            RowBox[{
             RowBox[{
              RowBox[{"If", "[", 
               RowBox[{
                RowBox[{
                 RowBox[{"Length", "[", "#", "]"}], "<", "Nm"}], ",", 
                RowBox[{"PadRight", "[", 
                 RowBox[{"#", ",", "Nm", ",", 
                  RowBox[{"Hold", "[", 
                   RowBox[{"RandomChoice", "[", "outsider", "]"}], "]"}]}], 
                 "]"}], ",", "#"}], "]"}], "&"}], ",", "malepostdispersal"}], 
            "]"}], "]"}]}], ";", "\[IndentingNewLine]", 
         RowBox[{"femcomphome", "=", 
          RowBox[{"Map", "[", 
           RowBox[{
            RowBox[{
             RowBox[{"If", "[", 
              RowBox[{
               RowBox[{
                RowBox[{"Length", "[", "#", "]"}], "<", "Nf"}], ",", 
               RowBox[{"PadRight", "[", 
                RowBox[{"#", ",", "Nf", ",", "0.0001"}], "]"}], ",", "#"}], 
              "]"}], "&"}], ",", "femcomphome"}], "]"}]}], ";", 
         "\[IndentingNewLine]", 
         RowBox[{"femcompabroad", "=", 
          RowBox[{"Map", "[", 
           RowBox[{
            RowBox[{
             RowBox[{"If", "[", 
              RowBox[{
               RowBox[{
                RowBox[{"Length", "[", "#", "]"}], "<", "Nf"}], ",", 
               RowBox[{"PadRight", "[", 
                RowBox[{"#", ",", "Nf", ",", "0.0001"}], "]"}], ",", "#"}], 
              "]"}], "&"}], ",", "femcompabroad"}], "]"}]}], ";", 
         "\[IndentingNewLine]", 
         RowBox[{"malecomphome", "=", 
          RowBox[{"Map", "[", 
           RowBox[{
            RowBox[{
             RowBox[{"If", "[", 
              RowBox[{
               RowBox[{
                RowBox[{"Length", "[", "#", "]"}], "<", "Nm"}], ",", 
               RowBox[{"PadRight", "[", 
                RowBox[{"#", ",", "Nm", ",", "0.0001"}], "]"}], ",", "#"}], 
              "]"}], "&"}], ",", "malecomphome"}], "]"}]}], ";", 
         "\[IndentingNewLine]", 
         RowBox[{"malecompabroad", "=", 
          RowBox[{"Map", "[", 
           RowBox[{
            RowBox[{
             RowBox[{"If", "[", 
              RowBox[{
               RowBox[{
                RowBox[{"Length", "[", "#", "]"}], "<", "Nm"}], ",", 
               RowBox[{"PadRight", "[", 
                RowBox[{"#", ",", "Nm", ",", "0.0001"}], "]"}], ",", "#"}], 
              "]"}], "&"}], ",", "malecompabroad"}], "]"}]}], ";", 
         "\[IndentingNewLine]", "\[IndentingNewLine]", 
         RowBox[{"(*", 
          RowBox[{"Females", ":", " ", 
           RowBox[{"Density", " ", "dependent", " ", "regulation"}]}], "*)"}],
          "\[IndentingNewLine]", 
         RowBox[{"fembreeders", "=", 
          RowBox[{"Table", "[", "\[IndentingNewLine]", 
           RowBox[{
            RowBox[{"If", "[", 
             RowBox[{
              RowBox[{
               RowBox[{
               "wartableprev", "\[LeftDoubleBracket]", "x", 
                "\[RightDoubleBracket]"}], "===", "\"\<AW\>\""}], ",", 
              "\[IndentingNewLine]", 
              RowBox[{"(*", 
               RowBox[{
                RowBox[{
                "FG", " ", "has", " ", "been", " ", "attacked", " ", "by", 
                 " ", "group", " ", "x"}], "-", 
                RowBox[{"1", " ", "and", " ", "group", " ", "x"}], "-", 
                RowBox[{"1", " ", "won", " ", "the", " ", "battle"}]}], 
               "*)"}], "\[IndentingNewLine]", 
              RowBox[{"RandomSample", "[", 
               RowBox[{
                RowBox[{
                 RowBox[{"Join", "[", 
                  RowBox[{
                   RowBox[{
                   "femcomphome", "\[LeftDoubleBracket]", "x", 
                    "\[RightDoubleBracket]"}], ",", 
                   RowBox[{
                    RowBox[{"RotateRight", "[", "femcompabroad", "]"}], 
                    "\[LeftDoubleBracket]", "x", "\[RightDoubleBracket]"}]}], 
                  "]"}], "\[Rule]", 
                 RowBox[{"Join", "[", 
                  RowBox[{
                   RowBox[{
                   "fempostdispersal", "\[LeftDoubleBracket]", "x", 
                    "\[RightDoubleBracket]"}], ",", 
                   RowBox[{
                    RowBox[{"RotateRight", "[", "fempostdispersal", "]"}], 
                    "\[LeftDoubleBracket]", "x", "\[RightDoubleBracket]"}]}], 
                  "]"}]}], ",", "Nf"}], "]"}], ",", "\[IndentingNewLine]", 
              RowBox[{"(*", 
               RowBox[{"Other", " ", "cases"}], "*)"}], "\[IndentingNewLine]", 
              RowBox[{"RandomSample", "[", 
               RowBox[{
                RowBox[{
                 RowBox[{
                 "femcomphome", "\[LeftDoubleBracket]", "x", 
                  "\[RightDoubleBracket]"}], "\[Rule]", 
                 RowBox[{
                 "fempostdispersal", "\[LeftDoubleBracket]", "x", 
                  "\[RightDoubleBracket]"}]}], ",", "Nf"}], "]"}]}], "]"}], 
            ",", 
            RowBox[{"{", 
             RowBox[{"x", ",", "p"}], "}"}]}], "]"}]}], ";", 
         "\[IndentingNewLine]", "\[IndentingNewLine]", 
         RowBox[{"(*", 
          RowBox[{"Males", ":", " ", 
           RowBox[{"Density", " ", "dependent", " ", "regulation"}]}], "*)"}],
          "\[IndentingNewLine]", 
         RowBox[{"malebreeders", "=", 
          RowBox[{"Table", "[", "\[IndentingNewLine]", 
           RowBox[{
            RowBox[{"If", "[", 
             RowBox[{
              RowBox[{
               RowBox[{
               "wartableprev", "\[LeftDoubleBracket]", "x", 
                "\[RightDoubleBracket]"}], "===", "\"\<AW\>\""}], ",", 
              "\[IndentingNewLine]", 
              RowBox[{"(*", 
               RowBox[{
                RowBox[{
                "FG", " ", "has", " ", "been", " ", "attacked", " ", "by", 
                 " ", "group", " ", "x"}], "-", 
                RowBox[{"1", " ", "and", " ", "group", " ", "x"}], "-", 
                RowBox[{"1", " ", "won", " ", "the", " ", "battle"}]}], 
               "*)"}], "\[IndentingNewLine]", 
              RowBox[{"RandomSample", "[", 
               RowBox[{
                RowBox[{
                 RowBox[{"Join", "[", 
                  RowBox[{
                   RowBox[{
                   "malecomphome", "\[LeftDoubleBracket]", "x", 
                    "\[RightDoubleBracket]"}], ",", 
                   RowBox[{
                    RowBox[{"RotateRight", "[", "malecompabroad", "]"}], 
                    "\[LeftDoubleBracket]", "x", "\[RightDoubleBracket]"}]}], 
                  "]"}], "\[Rule]", 
                 RowBox[{"Join", "[", 
                  RowBox[{
                   RowBox[{
                   "malepostdispersal", "\[LeftDoubleBracket]", "x", 
                    "\[RightDoubleBracket]"}], ",", 
                   RowBox[{
                    RowBox[{"RotateRight", "[", "malepostdispersal", "]"}], 
                    "\[LeftDoubleBracket]", "x", "\[RightDoubleBracket]"}]}], 
                  "]"}]}], ",", "Nf"}], "]"}], ",", "\[IndentingNewLine]", 
              RowBox[{"(*", 
               RowBox[{"Other", " ", "cases"}], "*)"}], "\[IndentingNewLine]", 
              RowBox[{"RandomSample", "[", 
               RowBox[{
                RowBox[{
                 RowBox[{
                 "malecomphome", "\[LeftDoubleBracket]", "x", 
                  "\[RightDoubleBracket]"}], "\[Rule]", 
                 RowBox[{
                 "malepostdispersal", "\[LeftDoubleBracket]", "x", 
                  "\[RightDoubleBracket]"}]}], ",", "Nf"}], "]"}]}], "]"}], 
            ",", 
            RowBox[{"{", 
             RowBox[{"x", ",", "p"}], "}"}]}], "]"}]}], ";", 
         "\[IndentingNewLine]", "\[IndentingNewLine]", 
         RowBox[{"(*", 
          RowBox[{"Generation", " ", "average"}], "*)"}], 
         "\[IndentingNewLine]", 
         RowBox[{
          RowBox[{
          "logger", "\[LeftDoubleBracket]", "g", "\[RightDoubleBracket]"}], 
          "=", 
          RowBox[{
           RowBox[{
            FractionBox["1", "2"], 
            RowBox[{"(", 
             RowBox[{
              FractionBox["1", 
               RowBox[{"2", " ", "Nf", " ", "p"}]], 
              RowBox[{"Apply", "[", 
               RowBox[{"Plus", ",", 
                RowBox[{"Flatten", "[", "fembreeders", "]"}]}], "]"}]}], 
             ")"}]}], "+", 
           RowBox[{
            FractionBox["1", "2"], 
            RowBox[{"(", 
             RowBox[{
              FractionBox["1", 
               RowBox[{"2", " ", "Nm", " ", "p"}]], 
              RowBox[{"Apply", "[", 
               RowBox[{"Plus", ",", 
                RowBox[{"Flatten", "[", "malebreeders", "]"}]}], "]"}]}], 
             ")"}]}]}]}], ";", "\[IndentingNewLine]", "\[IndentingNewLine]", 
         RowBox[{"(*", 
          RowBox[{"10", " ", "random", " ", "points"}], "*)"}], 
         "\[IndentingNewLine]", 
         RowBox[{"tenrandom", "=", 
          RowBox[{"RandomSample", "[", 
           RowBox[{
            RowBox[{"Join", "[", 
             RowBox[{
              RowBox[{"Flatten", "[", "fembreeders", "]"}], ",", 
              RowBox[{"Flatten", "[", "malebreeders", "]"}]}], "]"}], ",", 
            "10"}], "]"}]}], ";", "\[IndentingNewLine]", 
         RowBox[{
          RowBox[{
          "randomlogger", "\[LeftDoubleBracket]", "g", 
           "\[RightDoubleBracket]"}], "=", 
          RowBox[{"Map", "[", 
           RowBox[{
            RowBox[{
             RowBox[{"{", 
              RowBox[{"g", ",", "#"}], "}"}], "&"}], ",", "tenrandom"}], 
           "]"}]}], ";"}], "\[IndentingNewLine]", "\[IndentingNewLine]", ",", 
        
        RowBox[{"{", 
         RowBox[{"g", ",", "G"}], "}"}]}], "]"}], ";", 
      RowBox[{"Print", "[", 
       RowBox[{"\"\<Belligerence=\>\"", ",", 
        RowBox[{
        "logger", "\[LeftDoubleBracket]", "G", "\[RightDoubleBracket]"}]}], 
       "]"}]}], ")"}]}], "]"}]}]], "Input",
 CellChangeTimes->{{3.681214226708127*^9, 3.6812145647127953`*^9}, {
   3.68121459803302*^9, 3.681214673851118*^9}, {3.681214722249309*^9, 
   3.6812147703540373`*^9}, {3.681215031888411*^9, 3.681215179763726*^9}, {
   3.681215307482348*^9, 3.6812153582662*^9}, {3.6812155182015533`*^9, 
   3.68121551849219*^9}, {3.6812157850027857`*^9, 3.681215862328689*^9}, {
   3.681215901704187*^9, 3.6812159371671953`*^9}, {3.681216109122466*^9, 
   3.6812161455214357`*^9}, {3.681216358689296*^9, 3.681216376201923*^9}, {
   3.6812167205602493`*^9, 3.681216744118958*^9}, {3.681216786279084*^9, 
   3.681216787894143*^9}, {3.68121714542624*^9, 3.681217181666724*^9}, {
   3.681217251527444*^9, 3.68121728062099*^9}, {3.682224646883828*^9, 
   3.682224650959495*^9}, {3.682224891225357*^9, 3.6822248960933933`*^9}, {
   3.682225045694262*^9, 3.682225106305911*^9}, {3.682225142000101*^9, 
   3.682225155735188*^9}, {3.682225507367264*^9, 3.6822255374426517`*^9}, {
   3.68222557898591*^9, 3.682225659164006*^9}, {3.6822257186731567`*^9, 
   3.6822257311606073`*^9}, {3.682231259203368*^9, 3.682231272030013*^9}, {
   3.682231303056514*^9, 3.682231433340931*^9}, {3.682231804642271*^9, 
   3.682231808504736*^9}, {3.6822320481155663`*^9, 3.6822320519368687`*^9}, {
   3.682232098425036*^9, 3.682232126462975*^9}, {3.682232228642332*^9, 
   3.682232370544312*^9}, {3.682232437198575*^9, 3.6822324647983513`*^9}, {
   3.682233145634289*^9, 3.6822331559002934`*^9}, 3.6822331968963747`*^9, {
   3.682233227860574*^9, 3.682233232810677*^9}, {3.682247093435816*^9, 
   3.682247153296431*^9}, {3.682247203597946*^9, 3.682247204924667*^9}, {
   3.68224738849168*^9, 3.682247392003949*^9}, {3.6826694913407097`*^9, 
   3.682669533746141*^9}, {3.682669591038232*^9, 3.682669663857885*^9}, {
   3.68266969639922*^9, 3.6826697184072313`*^9}, {3.682669751998191*^9, 
   3.682669792742668*^9}, {3.682669834807569*^9, 3.682669864845564*^9}, {
   3.6826700669531317`*^9, 3.682670070097769*^9}, {3.682670151739965*^9, 
   3.682670181260111*^9}, {3.682670275693653*^9, 3.6826702868125143`*^9}, {
   3.682670339201284*^9, 3.6826703540483637`*^9}, {3.682670755001349*^9, 
   3.6826707618644123`*^9}, {3.682671474140222*^9, 3.682671480314186*^9}, {
   3.682675741778584*^9, 3.6826757601434393`*^9}, {3.6826758241819267`*^9, 
   3.682675833220845*^9}, 3.682676312461418*^9, {3.6826768637548037`*^9, 
   3.682676884672773*^9}, {3.6826770374861183`*^9, 3.682677058092907*^9}, {
   3.682678149699057*^9, 3.6826781506983747`*^9}, {3.682755488801729*^9, 
   3.682755502959025*^9}, {3.682761746742156*^9, 3.682761769371901*^9}, {
   3.68276186068705*^9, 3.682761906259583*^9}, {3.6827621150793324`*^9, 
   3.682762122070777*^9}, {3.6827621672054234`*^9, 3.682762238226511*^9}, {
   3.682762294994474*^9, 3.6827622992409697`*^9}, {3.682762330872126*^9, 
   3.682762331032846*^9}, 3.682762488551063*^9, {3.682762539361498*^9, 
   3.682762567409243*^9}, {3.682762874530324*^9, 3.6827628990850763`*^9}, {
   3.682762952707635*^9, 3.6827630081770573`*^9}, {3.6827630837188377`*^9, 
   3.682763117805187*^9}, {3.682763300310458*^9, 3.682763353748728*^9}, {
   3.6827634029235287`*^9, 3.6827634081869392`*^9}, {3.682763460833618*^9, 
   3.6827635409588337`*^9}, {3.682763575388939*^9, 3.6827637832137737`*^9}, {
   3.682763972223082*^9, 3.682764030108666*^9}, {3.682764095449814*^9, 
   3.682764227340105*^9}, {3.682764355023138*^9, 3.6827644919285717`*^9}, {
   3.682764539382362*^9, 3.6827645616304817`*^9}, {3.6827648022518873`*^9, 
   3.682764806586299*^9}, {3.682764895910694*^9, 3.682764946828445*^9}, {
   3.682765411207119*^9, 3.682765446069428*^9}, {3.682765568288474*^9, 
   3.6827655772949963`*^9}, {3.682765711170191*^9, 3.682765871497802*^9}, {
   3.682766117916745*^9, 3.682766195721286*^9}, {3.682766242543509*^9, 
   3.68276626707752*^9}, {3.682766343300098*^9, 3.68276646038752*^9}, {
   3.682766681801346*^9, 3.6827666977682056`*^9}, {3.682766734846784*^9, 
   3.682766758292835*^9}, {3.6827679843921213`*^9, 3.682768042972554*^9}, {
   3.6827681130478783`*^9, 3.6827681764447737`*^9}, {3.682768258625144*^9, 
   3.682768485154656*^9}, {3.682768517937778*^9, 3.682768534120554*^9}, {
   3.682768661394967*^9, 3.682768746901252*^9}, {3.6827687830277357`*^9, 
   3.68276885952737*^9}, {3.682768910221799*^9, 3.682768940459681*^9}, {
   3.6827690474794493`*^9, 3.682769202868601*^9}, {3.682769811830559*^9, 
   3.682769872331382*^9}, {3.682770009424759*^9, 3.68277001265101*^9}, {
   3.682833523361665*^9, 3.6828335498768263`*^9}, {3.682852943985301*^9, 
   3.6828529787286377`*^9}, {3.682853253178125*^9, 3.682853283788603*^9}, {
   3.682853353793006*^9, 3.682853447629537*^9}, {3.682853640556566*^9, 
   3.682853643282716*^9}, {3.682853682550187*^9, 3.682853682653414*^9}, {
   3.682853715964878*^9, 3.682853722662118*^9}, {3.682854283047186*^9, 
   3.6828542939266157`*^9}, {3.682857060132065*^9, 3.682857072239819*^9}, {
   3.682915421575185*^9, 3.682915429969348*^9}, {3.682915491941819*^9, 
   3.682915548829526*^9}, {3.682915686351967*^9, 3.682915701013165*^9}, {
   3.6829201490204573`*^9, 3.682920267181293*^9}, {3.682920606578771*^9, 
   3.682920607778515*^9}, {3.682923800762336*^9, 3.682923801592959*^9}, {
   3.683010436073147*^9, 3.683010445806267*^9}, {3.68301054561761*^9, 
   3.6830107481729794`*^9}, {3.6832653607606907`*^9, 
   3.6832653706481113`*^9}, {3.683266244112206*^9, 3.6832664415013237`*^9}, {
   3.6832664741656847`*^9, 3.683266495831369*^9}, {3.683267590857383*^9, 
   3.683267595593027*^9}, {3.683271114791174*^9, 3.6832711317962093`*^9}, {
   3.683281818862277*^9, 3.6832818443401823`*^9}, {3.6832819160330477`*^9, 
   3.683281926552517*^9}, {3.683282069672276*^9, 3.6832820769758873`*^9}, {
   3.6832821198376017`*^9, 3.68328222325626*^9}, {3.6832822727011633`*^9, 
   3.68328229950793*^9}, 3.683282936452074*^9, {3.683370305647222*^9, 
   3.683370309818747*^9}, {3.683370363999453*^9, 3.6833704275273647`*^9}, {
   3.683370497794716*^9, 3.683370511833962*^9}, {3.683370969130939*^9, 
   3.683371000496772*^9}, {3.683371042070148*^9, 3.683371078836203*^9}, {
   3.683373243860958*^9, 3.683373250289439*^9}, {3.6833738930482483`*^9, 
   3.683373893152149*^9}, {3.683434485482294*^9, 3.683434512911186*^9}, {
   3.683434925441255*^9, 3.683434939768635*^9}, {3.6834350167971478`*^9, 
   3.683435027516079*^9}, {3.6834350656266527`*^9, 3.683435105823681*^9}, 
   3.683435153213303*^9, {3.6834351963054333`*^9, 3.683435333395048*^9}, {
   3.683435419133572*^9, 3.683435529496859*^9}, {3.6834356621129427`*^9, 
   3.683435694062498*^9}, {3.683435757357139*^9, 3.683435759555661*^9}, {
   3.6834358888999147`*^9, 3.68343604172427*^9}, {3.683437684125454*^9, 
   3.6834377187212057`*^9}, {3.683437756544119*^9, 3.683437809436082*^9}, {
   3.683438799042419*^9, 3.6834388694921722`*^9}, {3.683439025606502*^9, 
   3.683439121463697*^9}, {3.6834396110778522`*^9, 3.683439623284944*^9}, {
   3.683459623492991*^9, 3.6834596614826717`*^9}, {3.683459704636407*^9, 
   3.6834597922688217`*^9}, {3.683975379276155*^9, 3.683975388211434*^9}, {
   3.6840631276926937`*^9, 3.68406325353224*^9}, {3.684063321119726*^9, 
   3.684063399537607*^9}, 3.684063548539554*^9, {3.684063669646291*^9, 
   3.68406370719337*^9}, {3.6840639633162537`*^9, 3.684064051373955*^9}, {
   3.684064576429583*^9, 3.684064761503512*^9}, {3.684064817629592*^9, 
   3.6840648242913313`*^9}, {3.6840648640031*^9, 3.684064866722784*^9}, {
   3.684126287054233*^9, 3.6841262957047243`*^9}, {3.684128725716556*^9, 
   3.68412874969652*^9}, 3.684129340790328*^9, {3.684131546688252*^9, 
   3.684131548405303*^9}, {3.684147050792185*^9, 3.6841470709037333`*^9}, {
   3.684149862459711*^9, 3.684150009179594*^9}, {3.684150112456418*^9, 
   3.6841501880192137`*^9}, {3.684150272235293*^9, 3.684150274567905*^9}, {
   3.684231168230357*^9, 3.684231171193651*^9}, {3.684240896805726*^9, 
   3.684240938050478*^9}, {3.684241027899623*^9, 3.684241040881171*^9}, {
   3.684241083790506*^9, 3.684241115485634*^9}, {3.6842412043720016`*^9, 
   3.684241226289336*^9}, {3.6842587298145447`*^9, 3.684258731069973*^9}, {
   3.6842591994932823`*^9, 3.684259202211485*^9}, {3.684302548938072*^9, 
   3.6843025517400923`*^9}, {3.684348772074181*^9, 3.684348775235303*^9}, {
   3.6844305120135927`*^9, 3.68443057161108*^9}, {3.684478622350609*^9, 
   3.68447864888451*^9}, {3.6848309835335817`*^9, 3.684831005107006*^9}, {
   3.684831346189061*^9, 3.68483134723525*^9}, {3.684831466062046*^9, 
   3.684831467605063*^9}, {3.6848319789308968`*^9, 3.684831982342354*^9}, {
   3.685079244294241*^9, 3.685079244660057*^9}, {3.6850799774092693`*^9, 
   3.685079996962237*^9}, {3.685080126998996*^9, 3.685080204688487*^9}, {
   3.6850803135943003`*^9, 3.685080349341052*^9}, {3.6850805012133703`*^9, 
   3.6850805309360933`*^9}, 3.685080561753927*^9, {3.685080884642166*^9, 
   3.685080888776667*^9}, {3.685081176647037*^9, 3.685081180188469*^9}, {
   3.6850814846759987`*^9, 3.6850814858139*^9}, {3.68508169416609*^9, 
   3.6850817052036667`*^9}, {3.685082251413451*^9, 3.685082265915469*^9}, 
   3.6852513614777308`*^9, {3.6852513921950703`*^9, 3.685251436361288*^9}, 
   3.685251721778112*^9, {3.685251824988489*^9, 3.685251883081112*^9}, {
   3.685272788493024*^9, 3.685272805489643*^9}, {3.685273133214188*^9, 
   3.685273147532586*^9}, {3.685274162958218*^9, 3.685274170376573*^9}, {
   3.6852747887466803`*^9, 3.6852747922121572`*^9}, 3.685276769715014*^9, {
   3.685523948896822*^9, 3.685523953772567*^9}, {3.685524034524633*^9, 
   3.685524039870377*^9}, 3.6855247841586123`*^9, 3.6855306382654676`*^9, {
   3.685615497567849*^9, 3.685615500038727*^9}, {3.685615817586945*^9, 
   3.685615819889468*^9}, {3.68561716225204*^9, 3.685617162541239*^9}, {
   3.685711849747162*^9, 3.685711850177227*^9}, {3.685728889468666*^9, 
   3.685728889728917*^9}, {3.6858573080252542`*^9, 3.685857410123556*^9}, {
   3.685859017872281*^9, 3.6858592232898684`*^9}, {3.685859790096773*^9, 
   3.685859805877038*^9}, {3.6858607342123938`*^9, 3.685860737838855*^9}, {
   3.685861943355946*^9, 3.685861946557382*^9}, {3.68587076395778*^9, 
   3.6858708093199997`*^9}, {3.685871096025622*^9, 3.685871111207775*^9}, {
   3.685871236856825*^9, 3.685871247596874*^9}, 3.6858713325267963`*^9, {
   3.685871371221136*^9, 3.6858713869601803`*^9}, {3.685871453445331*^9, 
   3.685871454324086*^9}, {3.685871498224842*^9, 3.685871543101766*^9}, {
   3.685874968726053*^9, 3.6858749885504503`*^9}, {3.6858754682750397`*^9, 
   3.6858755222713823`*^9}, {3.685875655491588*^9, 3.685875662847443*^9}, {
   3.6858757233176203`*^9, 3.685875734149737*^9}, {3.685876656836912*^9, 
   3.6858766631167088`*^9}, {3.685876774736761*^9, 3.6858767933650837`*^9}, {
   3.68587695831645*^9, 3.6858769585719547`*^9}, {3.685944799357017*^9, 
   3.6859448104261847`*^9}, {3.685944870301037*^9, 3.685944908847328*^9}, {
   3.685945215451475*^9, 3.6859452808615828`*^9}, 3.685946508737224*^9, {
   3.685964566222886*^9, 3.6859645694996243`*^9}, {3.6859646167866*^9, 
   3.685964620785223*^9}, {3.6859652389180393`*^9, 3.685965242216074*^9}, {
   3.686130746569231*^9, 3.6861307760097437`*^9}, {3.6861308570908957`*^9, 
   3.68613096221706*^9}, {3.686131169746462*^9, 3.686131170077993*^9}, {
   3.686297300894887*^9, 3.686297431522379*^9}, 3.686297476153*^9, {
   3.686298276763328*^9, 3.6862983345401993`*^9}, {3.6862984143095303`*^9, 
   3.68629841756877*^9}, {3.686466903526905*^9, 3.686466929285984*^9}, 
   3.6864677425392017`*^9, {3.686468639097454*^9, 3.686468677567583*^9}, {
   3.686478020261107*^9, 3.6864780340359077`*^9}, {3.686505217639325*^9, 
   3.686505236508243*^9}, {3.6867215601577377`*^9, 3.686721573230755*^9}, {
   3.686722391581449*^9, 3.686722430188759*^9}, 3.6867225045547113`*^9, {
   3.6867241704904833`*^9, 3.686724192471602*^9}, {3.686724846270214*^9, 
   3.686724847144239*^9}, {3.687767352959138*^9, 3.687767371758708*^9}, {
   3.688143358911449*^9, 3.688143359691092*^9}, {3.6893381159454117`*^9, 
   3.689338133601102*^9}}],

Cell[BoxData[
 RowBox[{
  RowBox[{"BelligerencePaternal", "[", 
   RowBox[{
   "mf_", ",", "mm_", ",", "\[Chi]a_", ",", "\[Eta]a_", ",", "sf_", ",", 
    "sm_", ",", "M_", ",", "Nf_Integer", ",", "Nm_Integer", ",", "p_Integer", 
    ",", "k_Integer", ",", "G_Integer"}], "]"}], ":=", "\[IndentingNewLine]", 
  
  RowBox[{"Block", "[", 
   RowBox[{
    RowBox[{"{", 
     RowBox[{"$HistoryLength", "=", "5"}], "}"}], ",", "\[IndentingNewLine]", 
    
    RowBox[{"(", 
     RowBox[{"(*", 
      RowBox[{
      "Logger", " ", "to", " ", "store", " ", "belligerence", " ", 
       "generation", " ", "average"}], "*)"}], "\[IndentingNewLine]", 
     RowBox[{
      RowBox[{"logger", "=", 
       RowBox[{"Table", "[", 
        RowBox[{"0", ",", "G"}], "]"}]}], ";", "\[IndentingNewLine]", 
      "\[IndentingNewLine]", 
      RowBox[{"(*", 
       RowBox[{
       "Logger", " ", "to", " ", "store", " ", "10", " ", "random", " ", 
        "gene", " ", "values", " ", "per", " ", "generation"}], "*)"}], 
      "\[IndentingNewLine]", 
      RowBox[{"randomlogger", "=", 
       RowBox[{"Table", "[", 
        RowBox[{"0", ",", "G"}], "]"}]}], ";", "\[IndentingNewLine]", 
      "\[IndentingNewLine]", 
      RowBox[{"(*", 
       RowBox[{"Belligerence", " ", "cost", " ", "function"}], "*)"}], 
      "\[IndentingNewLine]", 
      RowBox[{
       RowBox[{"t", "[", "A_", "]"}], ":=", 
       RowBox[{"1", "-", 
        RowBox[{"\[Chi]a", " ", 
         SuperscriptBox["A", "\[Eta]a"]}]}]}], ";", "\[IndentingNewLine]", 
      "\[IndentingNewLine]", 
      RowBox[{"(*", 
       RowBox[{"Initial", " ", "male", " ", "and", " ", "female", " ", 
        RowBox[{"breeders", ".", " ", "Only"}], " ", 
        RowBox[{"locus", ":", " ", "belligerence"}]}], "*)"}], 
      "\[IndentingNewLine]", 
      RowBox[{"fembreeders", "=", 
       RowBox[{"Table", "[", 
        RowBox[{
         RowBox[{"{", 
          RowBox[{
           RowBox[{"RandomChoice", "[", 
            RowBox[{"Range", "[", 
             RowBox[{"0", ",", "1", ",", "0.02"}], "]"}], "]"}], ",", 
           RowBox[{"RandomChoice", "[", 
            RowBox[{"Range", "[", 
             RowBox[{"0", ",", "1", ",", "0.02"}], "]"}], "]"}]}], "}"}], ",", 
         RowBox[{"{", "p", "}"}], ",", 
         RowBox[{"{", "Nf", "}"}]}], "]"}]}], ";", "\[IndentingNewLine]", 
      RowBox[{"malebreeders", "=", 
       RowBox[{"Table", "[", 
        RowBox[{
         RowBox[{"{", 
          RowBox[{
           RowBox[{"RandomChoice", "[", 
            RowBox[{"Range", "[", 
             RowBox[{"0", ",", "1", ",", "0.02"}], "]"}], "]"}], ",", 
           RowBox[{"RandomChoice", "[", 
            RowBox[{"Range", "[", 
             RowBox[{"0", ",", "1", ",", "0.02"}], "]"}], "]"}]}], "}"}], ",", 
         RowBox[{"{", "p", "}"}], ",", 
         RowBox[{"{", "Nm", "}"}]}], "]"}]}], ";", "\[IndentingNewLine]", 
      "\[IndentingNewLine]", 
      RowBox[{"Do", "[", "\[IndentingNewLine]", "\[IndentingNewLine]", 
       RowBox[{"(*", 
        RowBox[{"Reproduction", ":", " ", 
         RowBox[{
         "generating", " ", "daughters", " ", "under", " ", "absolute", " ", 
          "promiscuity"}]}], "*)"}], "\[IndentingNewLine]", 
       RowBox[{"(*", 
        RowBox[{
        "List", " ", "of", " ", "all", " ", "the", " ", "mothers", " ", "of", 
         " ", "all", " ", "the", " ", "daughters"}], "*)"}], 
       "\[IndentingNewLine]", 
       RowBox[{
        RowBox[{
         RowBox[{"daughtersmothers", "=", 
          RowBox[{"Table", "[", 
           RowBox[{
            RowBox[{"Sequence", "@@", 
             RowBox[{"ConstantArray", "[", 
              RowBox[{
               RowBox[{"fembreeders", "\[LeftDoubleBracket]", 
                RowBox[{"x", ",", "y"}], "\[RightDoubleBracket]"}], ",", 
               "k"}], "]"}]}], ",", 
            RowBox[{"{", 
             RowBox[{"x", ",", "p"}], "}"}], ",", 
            RowBox[{"{", 
             RowBox[{"y", ",", "Nf"}], "}"}]}], "]"}]}], ";", 
         "\[IndentingNewLine]", 
         RowBox[{"genesmothers", "=", 
          RowBox[{"Map", "[", 
           RowBox[{"RandomChoice", ",", 
            RowBox[{"Flatten", "[", 
             RowBox[{"daughtersmothers", ",", "1"}], "]"}]}], "]"}]}], ";", 
         "\[IndentingNewLine]", 
         RowBox[{"whomutates", "=", 
          RowBox[{"Flatten", "[", "\[IndentingNewLine]", 
           RowBox[{"Position", "[", 
            RowBox[{
             RowBox[{"RandomVariate", "[", 
              RowBox[{
               RowBox[{"BernoulliDistribution", "[", "M", "]"}], ",", 
               RowBox[{"Length", "[", "genesmothers", "]"}]}], "]"}], ",", 
             "1"}], "]"}], "]"}]}], ";", "\[IndentingNewLine]", 
         RowBox[{"mutatedgenes", "=", 
          RowBox[{"Map", "[", 
           RowBox[{
            RowBox[{
             RowBox[{"RandomChoice", "[", 
              RowBox[{"{", 
               RowBox[{
                RowBox[{"Max", "[", 
                 RowBox[{"0", ",", 
                  RowBox[{"#", "-", "0.02"}]}], "]"}], ",", "#", ",", 
                RowBox[{"Min", "[", 
                 RowBox[{
                  RowBox[{"#", "+", "0.02"}], ",", "1"}], "]"}]}], "}"}], 
              "]"}], "&"}], ",", 
            RowBox[{
            "genesmothers", "\[LeftDoubleBracket]", "whomutates", 
             "\[RightDoubleBracket]"}]}], "]"}]}], ";", "\[IndentingNewLine]", 
         RowBox[{
          RowBox[{
          "genesmothers", "\[LeftDoubleBracket]", "whomutates", 
           "\[RightDoubleBracket]"}], "=", "mutatedgenes"}], ";", 
         "\[IndentingNewLine]", 
         RowBox[{"(*", 
          RowBox[{
          "List", " ", "of", " ", "all", " ", "the", " ", "fathers", " ", 
           "of", " ", "all", " ", "the", " ", "daughters"}], "*)"}], 
         "\[IndentingNewLine]", 
         RowBox[{"daughtersfathers", "=", 
          RowBox[{"Map", "[", 
           RowBox[{
            RowBox[{
             RowBox[{"RandomChoice", "[", 
              RowBox[{"#", ",", 
               RowBox[{"Nf", "*", "k"}]}], "]"}], "&"}], ",", "malebreeders", 
            ",", "1"}], "]"}]}], ";", "\[IndentingNewLine]", 
         RowBox[{"genesfathers", "=", 
          RowBox[{"Map", "[", 
           RowBox[{"RandomChoice", ",", 
            RowBox[{"Flatten", "[", 
             RowBox[{"daughtersfathers", ",", "1"}], "]"}]}], "]"}]}], ";", 
         "\[IndentingNewLine]", 
         RowBox[{"whomutates", "=", 
          RowBox[{"Flatten", "[", "\[IndentingNewLine]", 
           RowBox[{"Position", "[", 
            RowBox[{
             RowBox[{"RandomVariate", "[", 
              RowBox[{
               RowBox[{"BernoulliDistribution", "[", "M", "]"}], ",", 
               RowBox[{"Length", "[", "genesfathers", "]"}]}], "]"}], ",", 
             "1"}], "]"}], "]"}]}], ";", "\[IndentingNewLine]", 
         RowBox[{"mutatedgenes", "=", 
          RowBox[{"Map", "[", 
           RowBox[{
            RowBox[{
             RowBox[{"RandomChoice", "[", 
              RowBox[{"{", 
               RowBox[{
                RowBox[{"Max", "[", 
                 RowBox[{"0", ",", 
                  RowBox[{"#", "-", "0.02"}]}], "]"}], ",", "#", ",", 
                RowBox[{"Min", "[", 
                 RowBox[{
                  RowBox[{"#", "+", "0.02"}], ",", "1"}], "]"}]}], "}"}], 
              "]"}], "&"}], ",", 
            RowBox[{
            "genesfathers", "\[LeftDoubleBracket]", "whomutates", 
             "\[RightDoubleBracket]"}]}], "]"}]}], ";", "\[IndentingNewLine]", 
         RowBox[{
          RowBox[{
          "genesfathers", "\[LeftDoubleBracket]", "whomutates", 
           "\[RightDoubleBracket]"}], "=", "mutatedgenes"}], ";", 
         "\[IndentingNewLine]", 
         RowBox[{"(*", 
          RowBox[{"Creating", " ", "fempredispersal"}], "*)"}], 
         "\[IndentingNewLine]", 
         RowBox[{"fempredispersal", "=", 
          RowBox[{"ArrayReshape", "[", 
           RowBox[{
            RowBox[{"MapThread", "[", 
             RowBox[{
              RowBox[{
               RowBox[{"{", 
                RowBox[{"#1", ",", "#2"}], "}"}], "&"}], ",", 
              RowBox[{"{", 
               RowBox[{"genesmothers", ",", "genesfathers"}], "}"}]}], "]"}], 
            ",", 
            RowBox[{"{", 
             RowBox[{"p", ",", 
              RowBox[{"Nf", "*", "k"}], ",", "2"}], "}"}]}], "]"}]}], ";", 
         "\[IndentingNewLine]", "\[IndentingNewLine]", 
         RowBox[{"(*", 
          RowBox[{"Reproduction", ":", " ", 
           RowBox[{
           "generating", " ", "sons", " ", "under", " ", "absolute", " ", 
            "promiscuity"}]}], "*)"}], "\[IndentingNewLine]", 
         RowBox[{"(*", 
          RowBox[{
          "List", " ", "of", " ", "all", " ", "the", " ", "mothers", " ", 
           "of", " ", "all", " ", "the", " ", "sons"}], "*)"}], 
         "\[IndentingNewLine]", 
         RowBox[{"sonsmothers", "=", 
          RowBox[{"Table", "[", 
           RowBox[{
            RowBox[{"Sequence", "@@", 
             RowBox[{"ConstantArray", "[", 
              RowBox[{
               RowBox[{"fembreeders", "\[LeftDoubleBracket]", 
                RowBox[{"x", ",", "y"}], "\[RightDoubleBracket]"}], ",", 
               "k"}], "]"}]}], ",", 
            RowBox[{"{", 
             RowBox[{"x", ",", "p"}], "}"}], ",", 
            RowBox[{"{", 
             RowBox[{"y", ",", "Nf"}], "}"}]}], "]"}]}], ";", 
         "\[IndentingNewLine]", 
         RowBox[{"genesmothers", "=", 
          RowBox[{"Map", "[", 
           RowBox[{"RandomChoice", ",", 
            RowBox[{"Flatten", "[", 
             RowBox[{"sonsmothers", ",", "1"}], "]"}]}], "]"}]}], ";", 
         "\[IndentingNewLine]", 
         RowBox[{"whomutates", "=", 
          RowBox[{"Flatten", "[", "\[IndentingNewLine]", 
           RowBox[{"Position", "[", 
            RowBox[{
             RowBox[{"RandomVariate", "[", 
              RowBox[{
               RowBox[{"BernoulliDistribution", "[", "M", "]"}], ",", 
               RowBox[{"Length", "[", "genesmothers", "]"}]}], "]"}], ",", 
             "1"}], "]"}], "]"}]}], ";", "\[IndentingNewLine]", 
         RowBox[{"mutatedgenes", "=", 
          RowBox[{"Map", "[", 
           RowBox[{
            RowBox[{
             RowBox[{"RandomChoice", "[", 
              RowBox[{"{", 
               RowBox[{
                RowBox[{"Max", "[", 
                 RowBox[{"0", ",", 
                  RowBox[{"#", "-", "0.02"}]}], "]"}], ",", "#", ",", 
                RowBox[{"Min", "[", 
                 RowBox[{
                  RowBox[{"#", "+", "0.02"}], ",", "1"}], "]"}]}], "}"}], 
              "]"}], "&"}], ",", 
            RowBox[{
            "genesmothers", "\[LeftDoubleBracket]", "whomutates", 
             "\[RightDoubleBracket]"}]}], "]"}]}], ";", "\[IndentingNewLine]", 
         RowBox[{
          RowBox[{
          "genesmothers", "\[LeftDoubleBracket]", "whomutates", 
           "\[RightDoubleBracket]"}], "=", "mutatedgenes"}], ";", 
         "\[IndentingNewLine]", 
         RowBox[{"(*", 
          RowBox[{
          "List", " ", "of", " ", "all", " ", "the", " ", "fathers", " ", 
           "of", " ", "all", " ", "the", " ", "sons"}], "*)"}], 
         "\[IndentingNewLine]", 
         RowBox[{"sonsfathers", "=", 
          RowBox[{"Map", "[", 
           RowBox[{
            RowBox[{
             RowBox[{"RandomChoice", "[", 
              RowBox[{"#", ",", 
               RowBox[{"Nf", "*", "k"}]}], "]"}], "&"}], ",", "malebreeders", 
            ",", "1"}], "]"}]}], ";", "\[IndentingNewLine]", 
         RowBox[{"genesfathers", "=", 
          RowBox[{"Map", "[", 
           RowBox[{"RandomChoice", ",", 
            RowBox[{"Flatten", "[", 
             RowBox[{"sonsfathers", ",", "1"}], "]"}]}], "]"}]}], ";", 
         "\[IndentingNewLine]", 
         RowBox[{"whomutates", "=", 
          RowBox[{"Flatten", "[", "\[IndentingNewLine]", 
           RowBox[{"Position", "[", 
            RowBox[{
             RowBox[{"RandomVariate", "[", 
              RowBox[{
               RowBox[{"BernoulliDistribution", "[", "M", "]"}], ",", 
               RowBox[{"Length", "[", "genesfathers", "]"}]}], "]"}], ",", 
             "1"}], "]"}], "]"}]}], ";", "\[IndentingNewLine]", 
         RowBox[{"mutatedgenes", "=", 
          RowBox[{"Map", "[", 
           RowBox[{
            RowBox[{
             RowBox[{"RandomChoice", "[", 
              RowBox[{"{", 
               RowBox[{
                RowBox[{"Max", "[", 
                 RowBox[{"0", ",", 
                  RowBox[{"#", "-", "0.02"}]}], "]"}], ",", "#", ",", 
                RowBox[{"Min", "[", 
                 RowBox[{
                  RowBox[{"#", "+", "0.02"}], ",", "1"}], "]"}]}], "}"}], 
              "]"}], "&"}], ",", 
            RowBox[{
            "genesfathers", "\[LeftDoubleBracket]", "whomutates", 
             "\[RightDoubleBracket]"}]}], "]"}]}], ";", "\[IndentingNewLine]", 
         RowBox[{
          RowBox[{
          "genesfathers", "\[LeftDoubleBracket]", "whomutates", 
           "\[RightDoubleBracket]"}], "=", "mutatedgenes"}], ";", 
         "\[IndentingNewLine]", 
         RowBox[{"(*", 
          RowBox[{"Creating", " ", "malepredispersal"}], "*)"}], 
         "\[IndentingNewLine]", 
         RowBox[{"malepredispersal", "=", 
          RowBox[{"ArrayReshape", "[", 
           RowBox[{
            RowBox[{"MapThread", "[", 
             RowBox[{
              RowBox[{
               RowBox[{"{", 
                RowBox[{"#1", ",", "#2"}], "}"}], "&"}], ",", 
              RowBox[{"{", 
               RowBox[{"genesmothers", ",", "genesfathers"}], "}"}]}], "]"}], 
            ",", 
            RowBox[{"{", 
             RowBox[{"p", ",", 
              RowBox[{"Nf", "*", "k"}], ",", "2"}], "}"}]}], "]"}]}], ";", 
         "\[IndentingNewLine]", "\[IndentingNewLine]", 
         RowBox[{"(*", 
          RowBox[{"Female", " ", "dispersal"}], "*)"}], "\n", "\t", 
         RowBox[{
          RowBox[{"{", 
           RowBox[{"nn", ",", "nk", ",", "n1"}], "}"}], "=", 
          RowBox[{"Dimensions", "[", "fempredispersal", "]"}]}], ";", "\n", 
         "\t", 
         RowBox[{"migSel", "=", 
          RowBox[{"Partition", "[", 
           RowBox[{
            RowBox[{"RandomVariate", "[", 
             RowBox[{
              RowBox[{"BernoulliDistribution", "[", "mm", "]"}], ",", 
              RowBox[{"nn", "*", "nk"}]}], "]"}], ",", "nk"}], "]"}]}], ";", 
         "\n", "\t", 
         RowBox[{"fempostdispersal", " ", "=", 
          RowBox[{"Pick", "[", 
           RowBox[{"fempredispersal", ",", " ", "migSel", ",", "0"}], "]"}]}],
          ";", "\n", "\t", 
         RowBox[{"toleave", " ", "=", 
          RowBox[{"Flatten", "[", 
           RowBox[{
            RowBox[{"Pick", "[", 
             RowBox[{"fempredispersal", ",", " ", "migSel", ",", "1"}], "]"}],
             ",", "1"}], "]"}]}], ";", "\n", "\t", 
         RowBox[{"where", "=", 
          RowBox[{"RandomInteger", "[", 
           RowBox[{
            RowBox[{"{", 
             RowBox[{"1", ",", "p"}], "}"}], ",", 
            RowBox[{"Length", "[", "toleave", "]"}]}], "]"}]}], ";", "\n", 
         "\t", 
         RowBox[{"w2l", "=", 
          RowBox[{"MapThread", "[", 
           RowBox[{
            RowBox[{
             RowBox[{"{", 
              RowBox[{"#1", ",", "#2"}], "}"}], "&"}], ",", 
            RowBox[{"{", 
             RowBox[{"where", ",", "toleave"}], "}"}]}], "]"}]}], ";", "\n", 
         "\t", 
         RowBox[{"w2l", "=", 
          RowBox[{"GroupBy", "[", 
           RowBox[{"w2l", ",", "First"}], "]"}]}], ";", "\n", "\t", 
         RowBox[{"w2l", "=", 
          RowBox[{"<|", 
           RowBox[{"Map", "[", 
            RowBox[{
             RowBox[{
              RowBox[{"#", "->", 
               RowBox[{"Map", "[", 
                RowBox[{
                 RowBox[{
                  RowBox[{"Flatten", "[", 
                   RowBox[{"Rest", "[", "#", "]"}], "]"}], "&"}], ",", 
                 RowBox[{"w2l", "[", "#", "]"}]}], "]"}]}], "&"}], ",", 
             RowBox[{"Keys", "[", "w2l", "]"}]}], "]"}], "|>"}]}], ";", "\n", 
         "\t", 
         RowBox[{"Map", "[", 
          RowBox[{
           RowBox[{
            RowBox[{"(", 
             RowBox[{
              RowBox[{
              "fempostdispersal", "\[LeftDoubleBracket]", "#", 
               "\[RightDoubleBracket]"}], "=", 
              RowBox[{"Join", "[", 
               RowBox[{
                RowBox[{
                "fempostdispersal", "\[LeftDoubleBracket]", "#", 
                 "\[RightDoubleBracket]"}], ",", 
                RowBox[{"w2l", "[", "#", "]"}]}], "]"}]}], ")"}], "&"}], ",", 
           
           RowBox[{"Keys", "[", "w2l", "]"}]}], "]"}], ";", 
         "\[IndentingNewLine]", "\[IndentingNewLine]", 
         RowBox[{"(*", 
          RowBox[{"Male", " ", "dispersal"}], "*)"}], "\[IndentingNewLine]", 
         RowBox[{
          RowBox[{"{", 
           RowBox[{"nn", ",", "nk", ",", "n1"}], "}"}], "=", 
          RowBox[{"Dimensions", "[", "malepredispersal", "]"}]}], ";", "\n", 
         "\t", 
         RowBox[{"migSel", "=", 
          RowBox[{"Partition", "[", 
           RowBox[{
            RowBox[{"RandomVariate", "[", 
             RowBox[{
              RowBox[{"BernoulliDistribution", "[", "mm", "]"}], ",", 
              RowBox[{"nn", "*", "nk"}]}], "]"}], ",", "nk"}], "]"}]}], ";", 
         "\n", "\t", 
         RowBox[{"malepostdispersal", " ", "=", 
          RowBox[{"Pick", "[", 
           RowBox[{"malepredispersal", ",", " ", "migSel", ",", "0"}], 
           "]"}]}], ";", "\n", "\t", 
         RowBox[{"toleave", " ", "=", 
          RowBox[{"Flatten", "[", 
           RowBox[{
            RowBox[{"Pick", "[", 
             RowBox[{"malepredispersal", ",", " ", "migSel", ",", "1"}], 
             "]"}], ",", "1"}], "]"}]}], ";", "\n", "\t", 
         RowBox[{"where", "=", 
          RowBox[{"RandomInteger", "[", 
           RowBox[{
            RowBox[{"{", 
             RowBox[{"1", ",", "p"}], "}"}], ",", 
            RowBox[{"Length", "[", "toleave", "]"}]}], "]"}]}], ";", "\n", 
         "\t", 
         RowBox[{"w2l", "=", 
          RowBox[{"MapThread", "[", 
           RowBox[{
            RowBox[{
             RowBox[{"{", 
              RowBox[{"#1", ",", "#2"}], "}"}], "&"}], ",", 
            RowBox[{"{", 
             RowBox[{"where", ",", "toleave"}], "}"}]}], "]"}]}], ";", "\n", 
         "\t", 
         RowBox[{"w2l", "=", 
          RowBox[{"GroupBy", "[", 
           RowBox[{"w2l", ",", "First"}], "]"}]}], ";", "\n", "\t", 
         RowBox[{"w2l", "=", 
          RowBox[{"<|", 
           RowBox[{"Map", "[", 
            RowBox[{
             RowBox[{
              RowBox[{"#", "->", 
               RowBox[{"Map", "[", 
                RowBox[{
                 RowBox[{
                  RowBox[{"Flatten", "[", 
                   RowBox[{"Rest", "[", "#", "]"}], "]"}], "&"}], ",", 
                 RowBox[{"w2l", "[", "#", "]"}]}], "]"}]}], "&"}], ",", 
             RowBox[{"Keys", "[", "w2l", "]"}]}], "]"}], "|>"}]}], ";", "\n", 
         "\t", 
         RowBox[{"Map", "[", 
          RowBox[{
           RowBox[{
            RowBox[{"(", 
             RowBox[{
              RowBox[{
              "malepostdispersal", "\[LeftDoubleBracket]", "#", 
               "\[RightDoubleBracket]"}], "=", 
              RowBox[{"Join", "[", 
               RowBox[{
                RowBox[{
                "malepostdispersal", "\[LeftDoubleBracket]", "#", 
                 "\[RightDoubleBracket]"}], ",", 
                RowBox[{"w2l", "[", "#", "]"}]}], "]"}]}], ")"}], "&"}], ",", 
           
           RowBox[{"Keys", "[", "w2l", "]"}]}], "]"}], ";", 
         "\[IndentingNewLine]", "\[IndentingNewLine]", 
         RowBox[{"(*", 
          RowBox[{
           RowBox[{"WAR", ":", " ", 
            RowBox[{"for", " ", "covenience"}]}], ",", " ", 
           RowBox[{
           "we", " ", "consider", " ", "all", " ", "patches", " ", "in", " ", 
            "a", " ", 
            RowBox[{"circle", ".", " ", "\[IndentingNewLine]", "In"}], " ", 
            "each", " ", 
            RowBox[{"generation", ":", " ", 
             RowBox[{
              RowBox[{
              "patch", " ", "x", " ", "may", " ", "be", " ", "attacked", " ", 
               "by", " ", "patch", " ", "x"}], "-", 
              RowBox[{
              "1", " ", "and", " ", "may", " ", "attack", " ", "patch", " ", 
               "x"}], "+", "1"}]}]}]}], "*)"}], "\[IndentingNewLine]", 
         "\[IndentingNewLine]", 
         RowBox[{"(*", 
          RowBox[{"Randomise", " ", "order", " ", "of", " ", "patches"}], 
          "*)"}], "\[IndentingNewLine]", 
         RowBox[{"neworder", "=", 
          RowBox[{"RandomSample", "[", 
           RowBox[{
            RowBox[{"Range", "[", 
             RowBox[{"1", ",", "p"}], "]"}], ",", "p"}], "]"}]}], ";", 
         "\[IndentingNewLine]", 
         RowBox[{"fempostdispersal", "=", 
          RowBox[{
          "fempostdispersal", "\[LeftDoubleBracket]", "neworder", 
           "\[RightDoubleBracket]"}]}], ";", "\[IndentingNewLine]", 
         RowBox[{"malepostdispersal", "=", 
          RowBox[{
          "malepostdispersal", "\[LeftDoubleBracket]", "neworder", 
           "\[RightDoubleBracket]"}]}], ";", "\[IndentingNewLine]", 
         "\[IndentingNewLine]", 
         RowBox[{"(*", 
          RowBox[{"Wartable", ":", " ", 
           RowBox[{
            RowBox[{
            "determine", " ", "whether", " ", "group", " ", "x", " ", 
             "attacks", " ", "group", " ", "x"}], "+", 
            RowBox[{
            "1", " ", "and", " ", "whether", " ", "they", " ", "win", " ", 
             "or", " ", "not"}]}]}], "*)"}], "\[IndentingNewLine]", 
         RowBox[{"wartable", "=", 
          RowBox[{"Map", "[", 
           RowBox[{
            RowBox[{
             RowBox[{"If", "[", 
              RowBox[{
               RowBox[{
                RowBox[{"Random", "[", "]"}], "<", "#"}], ",", 
               RowBox[{"If", "[", 
                RowBox[{
                 RowBox[{
                  RowBox[{"Random", "[", "]"}], "<", "0.5"}], ",", 
                 "\"\<AW\>\"", ",", "\"\<AL\>\""}], "]"}], ",", 
               "\"\<NA\>\""}], "]"}], "&"}], ",", 
            RowBox[{"Map", "[", 
             RowBox[{"(*", 
              RowBox[{
               RowBox[{"group", " ", "average", " ", "belligerence"}], ",", 
               " ", 
               RowBox[{"paternal", "-", "origin"}]}], "*)"}], 
             RowBox[{"Mean", ",", 
              RowBox[{"Map", "[", 
               RowBox[{"Flatten", ",", 
                RowBox[{"Map", "[", 
                 RowBox[{
                  RowBox[{
                   RowBox[{
                   "#", "\[LeftDoubleBracket]", "2", 
                    "\[RightDoubleBracket]"}], "&"}], ",", 
                  "malepostdispersal", ",", 
                  RowBox[{"{", "2", "}"}]}], "]"}]}], "]"}]}], "]"}]}], 
           "]"}]}], ";", "\[IndentingNewLine]", 
         RowBox[{"wartableprev", "=", 
          RowBox[{"RotateRight", "[", "wartable", "]"}]}], ";", 
         "\[IndentingNewLine]", "\[IndentingNewLine]", 
         RowBox[{"(*", 
          RowBox[{
          "Determining", " ", "female", " ", "competitiveness", " ", "at", 
           " ", "home", " ", "and", " ", "abroad"}], "*)"}], 
         "\[IndentingNewLine]", 
         RowBox[{"femcomphome", "=", 
          RowBox[{"MapThread", "[", 
           RowBox[{
            RowBox[{
             RowBox[{"Switch", "[", 
              RowBox[{"#1", ",", "\"\<NA\>\"", ",", 
               RowBox[{"ConstantArray", "[", 
                RowBox[{"0.9999", ",", 
                 RowBox[{"Length", "@", "#2"}]}], "]"}], ",", "\"\<AW\>\"", 
               ",", 
               RowBox[{"ConstantArray", "[", 
                RowBox[{"sf", ",", 
                 RowBox[{"Length", "@", "#2"}]}], "]"}], ",", "\"\<AL\>\"", 
               ",", 
               RowBox[{"ConstantArray", "[", 
                RowBox[{"0.9999", ",", 
                 RowBox[{"Length", "@", "#2"}]}], "]"}]}], "]"}], "&"}], ",", 
            
            RowBox[{"{", 
             RowBox[{"wartableprev", ",", "fempostdispersal"}], "}"}]}], 
           "]"}]}], ";", 
         RowBox[{"femcompabroad", "=", 
          RowBox[{"MapThread", "[", 
           RowBox[{
            RowBox[{
             RowBox[{"Switch", "[", 
              RowBox[{"#1", ",", "\"\<NA\>\"", ",", 
               RowBox[{"ConstantArray", "[", 
                RowBox[{"0.0001", ",", 
                 RowBox[{"Length", "@", "#2"}]}], "]"}], ",", "\"\<AW\>\"", 
               ",", 
               RowBox[{"ConstantArray", "[", 
                RowBox[{
                 RowBox[{"(", 
                  RowBox[{"1", "-", "sf"}], ")"}], ",", 
                 RowBox[{"Length", "@", "#2"}]}], "]"}], ",", " ", 
               "\"\<AL\>\"", ",", " ", 
               RowBox[{"ConstantArray", "[", 
                RowBox[{"0.0001", ",", 
                 RowBox[{"Length", "@", "#2"}]}], "]"}]}], "]"}], "&"}], ",", 
            
            RowBox[{"{", 
             RowBox[{"wartable", ",", "fempostdispersal"}], "}"}]}], "]"}]}], 
         ";", "\[IndentingNewLine]", "\[IndentingNewLine]", 
         RowBox[{"(*", 
          RowBox[{
          "Determining", " ", "male", " ", "competitiveness", " ", "at", " ", 
           "home", " ", "and", " ", "abroad"}], "*)"}], "\n", "\t", 
         RowBox[{"(*", 
          RowBox[{
           RowBox[{"Under", " ", "paternal"}], "-", 
           RowBox[{"origin", " ", "control"}]}], "*)"}], 
         RowBox[{"indbell", "=", 
          RowBox[{"Map", "[", 
           RowBox[{
            RowBox[{
             RowBox[{
             "#", "\[LeftDoubleBracket]", "2", "\[RightDoubleBracket]"}], 
             "&"}], ",", "malepostdispersal", ",", 
            RowBox[{"{", "2", "}"}]}], "]"}]}], ";", 
         RowBox[{"malecomphome", "=", 
          RowBox[{"MapThread", "[", 
           RowBox[{
            RowBox[{
             RowBox[{"Switch", "[", 
              RowBox[{"#1", ",", "\"\<NA\>\"", ",", 
               RowBox[{"t", "[", "#2", "]"}], ",", "\"\<AW\>\"", ",", 
               RowBox[{
                RowBox[{"t", "[", "#2", "]"}], "*", "sm"}], ",", "\"\<AL\>\"",
                ",", 
               RowBox[{"t", "[", "#2", "]"}]}], "]"}], "&"}], ",", 
            RowBox[{"{", 
             RowBox[{"wartableprev", ",", "indbell"}], "}"}]}], "]"}]}], ";", 
         
         RowBox[{"malecompabroad", "=", 
          RowBox[{"MapThread", "[", 
           RowBox[{
            RowBox[{
             RowBox[{"Switch", "[", 
              RowBox[{"#1", ",", "\"\<NA\>\"", ",", 
               RowBox[{"ConstantArray", "[", 
                RowBox[{"0.0001", ",", 
                 RowBox[{"Length", "@", "#2"}]}], "]"}], ",", "\"\<AW\>\"", 
               ",", 
               RowBox[{
                RowBox[{"t", "[", "#2", "]"}], "*", 
                RowBox[{"(", 
                 RowBox[{"1", "-", "sm"}], ")"}]}], ",", "\"\<AL\>\"", ",", 
               RowBox[{"ConstantArray", "[", 
                RowBox[{"0.0001", ",", 
                 RowBox[{"Length", "@", "#2"}]}], "]"}]}], "]"}], "&"}], ",", 
            
            RowBox[{"{", 
             RowBox[{"wartable", ",", "indbell"}], "}"}]}], "]"}]}], ";", 
         "\[IndentingNewLine]", "\[IndentingNewLine]", 
         RowBox[{"(*", 
          RowBox[{
          "Ensuring", " ", "patches", " ", "have", " ", "at", " ", "least", 
           " ", "Nf", " ", "females", " ", "and", " ", "Nm", " ", "males"}], 
          "*)"}], "\[IndentingNewLine]", 
         RowBox[{"outsider", "=", 
          RowBox[{"Flatten", "[", 
           RowBox[{
            RowBox[{"Table", "[", 
             RowBox[{
              RowBox[{"{", 
               RowBox[{"i", ",", "h"}], "}"}], ",", 
              RowBox[{"{", 
               RowBox[{"i", ",", "0", ",", "1", ",", "0.02"}], "}"}], ",", 
              RowBox[{"{", 
               RowBox[{"h", ",", "0", ",", "1", ",", "0.02"}], "}"}]}], "]"}],
             ",", "1"}], "]"}]}], ";", "\[IndentingNewLine]", 
         RowBox[{"fempostdispersal", "=", 
          RowBox[{"ReleaseHold", "[", 
           RowBox[{"Map", "[", 
            RowBox[{
             RowBox[{
              RowBox[{"If", "[", 
               RowBox[{
                RowBox[{
                 RowBox[{"Length", "[", "#", "]"}], "<", "Nf"}], ",", 
                RowBox[{"PadRight", "[", 
                 RowBox[{"#", ",", "Nf", ",", 
                  RowBox[{"Hold", "[", 
                   RowBox[{"RandomChoice", "[", "outsider", "]"}], "]"}]}], 
                 "]"}], ",", "#"}], "]"}], "&"}], ",", "fempostdispersal"}], 
            "]"}], "]"}]}], ";", "\[IndentingNewLine]", 
         RowBox[{"malepostdispersal", "=", 
          RowBox[{"ReleaseHold", "[", 
           RowBox[{"Map", "[", 
            RowBox[{
             RowBox[{
              RowBox[{"If", "[", 
               RowBox[{
                RowBox[{
                 RowBox[{"Length", "[", "#", "]"}], "<", "Nm"}], ",", 
                RowBox[{"PadRight", "[", 
                 RowBox[{"#", ",", "Nm", ",", 
                  RowBox[{"Hold", "[", 
                   RowBox[{"RandomChoice", "[", "outsider", "]"}], "]"}]}], 
                 "]"}], ",", "#"}], "]"}], "&"}], ",", "malepostdispersal"}], 
            "]"}], "]"}]}], ";", "\[IndentingNewLine]", 
         RowBox[{"femcomphome", "=", 
          RowBox[{"Map", "[", 
           RowBox[{
            RowBox[{
             RowBox[{"If", "[", 
              RowBox[{
               RowBox[{
                RowBox[{"Length", "[", "#", "]"}], "<", "Nf"}], ",", 
               RowBox[{"PadRight", "[", 
                RowBox[{"#", ",", "Nf", ",", "0.0001"}], "]"}], ",", "#"}], 
              "]"}], "&"}], ",", "femcomphome"}], "]"}]}], ";", 
         "\[IndentingNewLine]", 
         RowBox[{"femcompabroad", "=", 
          RowBox[{"Map", "[", 
           RowBox[{
            RowBox[{
             RowBox[{"If", "[", 
              RowBox[{
               RowBox[{
                RowBox[{"Length", "[", "#", "]"}], "<", "Nf"}], ",", 
               RowBox[{"PadRight", "[", 
                RowBox[{"#", ",", "Nf", ",", "0.0001"}], "]"}], ",", "#"}], 
              "]"}], "&"}], ",", "femcompabroad"}], "]"}]}], ";", 
         "\[IndentingNewLine]", 
         RowBox[{"malecomphome", "=", 
          RowBox[{"Map", "[", 
           RowBox[{
            RowBox[{
             RowBox[{"If", "[", 
              RowBox[{
               RowBox[{
                RowBox[{"Length", "[", "#", "]"}], "<", "Nm"}], ",", 
               RowBox[{"PadRight", "[", 
                RowBox[{"#", ",", "Nm", ",", "0.0001"}], "]"}], ",", "#"}], 
              "]"}], "&"}], ",", "malecomphome"}], "]"}]}], ";", 
         "\[IndentingNewLine]", 
         RowBox[{"malecompabroad", "=", 
          RowBox[{"Map", "[", 
           RowBox[{
            RowBox[{
             RowBox[{"If", "[", 
              RowBox[{
               RowBox[{
                RowBox[{"Length", "[", "#", "]"}], "<", "Nm"}], ",", 
               RowBox[{"PadRight", "[", 
                RowBox[{"#", ",", "Nm", ",", "0.0001"}], "]"}], ",", "#"}], 
              "]"}], "&"}], ",", "malecompabroad"}], "]"}]}], ";", 
         "\[IndentingNewLine]", "\[IndentingNewLine]", 
         RowBox[{"(*", 
          RowBox[{"Females", ":", " ", 
           RowBox[{"Density", " ", "dependent", " ", "regulation"}]}], "*)"}],
          "\[IndentingNewLine]", 
         RowBox[{"fembreeders", "=", 
          RowBox[{"Table", "[", "\[IndentingNewLine]", 
           RowBox[{
            RowBox[{"If", "[", 
             RowBox[{
              RowBox[{
               RowBox[{
               "wartableprev", "\[LeftDoubleBracket]", "x", 
                "\[RightDoubleBracket]"}], "===", "\"\<AW\>\""}], ",", 
              "\[IndentingNewLine]", 
              RowBox[{"(*", 
               RowBox[{
                RowBox[{
                "FG", " ", "has", " ", "been", " ", "attacked", " ", "by", 
                 " ", "group", " ", "x"}], "-", 
                RowBox[{"1", " ", "and", " ", "group", " ", "x"}], "-", 
                RowBox[{"1", " ", "won", " ", "the", " ", "battle"}]}], 
               "*)"}], "\[IndentingNewLine]", 
              RowBox[{"RandomSample", "[", 
               RowBox[{
                RowBox[{
                 RowBox[{"Join", "[", 
                  RowBox[{
                   RowBox[{
                   "femcomphome", "\[LeftDoubleBracket]", "x", 
                    "\[RightDoubleBracket]"}], ",", 
                   RowBox[{
                    RowBox[{"RotateRight", "[", "femcompabroad", "]"}], 
                    "\[LeftDoubleBracket]", "x", "\[RightDoubleBracket]"}]}], 
                  "]"}], "\[Rule]", 
                 RowBox[{"Join", "[", 
                  RowBox[{
                   RowBox[{
                   "fempostdispersal", "\[LeftDoubleBracket]", "x", 
                    "\[RightDoubleBracket]"}], ",", 
                   RowBox[{
                    RowBox[{"RotateRight", "[", "fempostdispersal", "]"}], 
                    "\[LeftDoubleBracket]", "x", "\[RightDoubleBracket]"}]}], 
                  "]"}]}], ",", "Nf"}], "]"}], ",", "\[IndentingNewLine]", 
              RowBox[{"(*", 
               RowBox[{"Other", " ", "cases"}], "*)"}], "\[IndentingNewLine]", 
              RowBox[{"RandomSample", "[", 
               RowBox[{
                RowBox[{
                 RowBox[{
                 "femcomphome", "\[LeftDoubleBracket]", "x", 
                  "\[RightDoubleBracket]"}], "\[Rule]", 
                 RowBox[{
                 "fempostdispersal", "\[LeftDoubleBracket]", "x", 
                  "\[RightDoubleBracket]"}]}], ",", "Nf"}], "]"}]}], "]"}], 
            ",", 
            RowBox[{"{", 
             RowBox[{"x", ",", "p"}], "}"}]}], "]"}]}], ";", 
         "\[IndentingNewLine]", "\[IndentingNewLine]", 
         RowBox[{"(*", 
          RowBox[{"Males", ":", " ", 
           RowBox[{"Density", " ", "dependent", " ", "regulation"}]}], "*)"}],
          "\[IndentingNewLine]", 
         RowBox[{"malebreeders", "=", 
          RowBox[{"Table", "[", "\[IndentingNewLine]", 
           RowBox[{
            RowBox[{"If", "[", 
             RowBox[{
              RowBox[{
               RowBox[{
               "wartableprev", "\[LeftDoubleBracket]", "x", 
                "\[RightDoubleBracket]"}], "===", "\"\<AW\>\""}], ",", 
              "\[IndentingNewLine]", 
              RowBox[{"(*", 
               RowBox[{
                RowBox[{
                "FG", " ", "has", " ", "been", " ", "attacked", " ", "by", 
                 " ", "group", " ", "x"}], "-", 
                RowBox[{"1", " ", "and", " ", "group", " ", "x"}], "-", 
                RowBox[{"1", " ", "won", " ", "the", " ", "battle"}]}], 
               "*)"}], "\[IndentingNewLine]", 
              RowBox[{"RandomSample", "[", 
               RowBox[{
                RowBox[{
                 RowBox[{"Join", "[", 
                  RowBox[{
                   RowBox[{
                   "malecomphome", "\[LeftDoubleBracket]", "x", 
                    "\[RightDoubleBracket]"}], ",", 
                   RowBox[{
                    RowBox[{"RotateRight", "[", "malecompabroad", "]"}], 
                    "\[LeftDoubleBracket]", "x", "\[RightDoubleBracket]"}]}], 
                  "]"}], "\[Rule]", 
                 RowBox[{"Join", "[", 
                  RowBox[{
                   RowBox[{
                   "malepostdispersal", "\[LeftDoubleBracket]", "x", 
                    "\[RightDoubleBracket]"}], ",", 
                   RowBox[{
                    RowBox[{"RotateRight", "[", "malepostdispersal", "]"}], 
                    "\[LeftDoubleBracket]", "x", "\[RightDoubleBracket]"}]}], 
                  "]"}]}], ",", "Nf"}], "]"}], ",", "\[IndentingNewLine]", 
              RowBox[{"(*", 
               RowBox[{"Other", " ", "cases"}], "*)"}], "\[IndentingNewLine]", 
              RowBox[{"RandomSample", "[", 
               RowBox[{
                RowBox[{
                 RowBox[{
                 "malecomphome", "\[LeftDoubleBracket]", "x", 
                  "\[RightDoubleBracket]"}], "\[Rule]", 
                 RowBox[{
                 "malepostdispersal", "\[LeftDoubleBracket]", "x", 
                  "\[RightDoubleBracket]"}]}], ",", "Nf"}], "]"}]}], "]"}], 
            ",", 
            RowBox[{"{", 
             RowBox[{"x", ",", "p"}], "}"}]}], "]"}]}], ";", 
         "\[IndentingNewLine]", "\[IndentingNewLine]", 
         RowBox[{"(*", 
          RowBox[{"Generation", " ", "average"}], "*)"}], 
         "\[IndentingNewLine]", 
         RowBox[{
          RowBox[{
          "logger", "\[LeftDoubleBracket]", "g", "\[RightDoubleBracket]"}], 
          "=", 
          RowBox[{
           RowBox[{
            FractionBox["1", "2"], 
            RowBox[{"(", 
             RowBox[{
              FractionBox["1", 
               RowBox[{"2", " ", "Nf", " ", "p"}]], 
              RowBox[{"Apply", "[", 
               RowBox[{"Plus", ",", 
                RowBox[{"Flatten", "[", "fembreeders", "]"}]}], "]"}]}], 
             ")"}]}], "+", 
           RowBox[{
            FractionBox["1", "2"], 
            RowBox[{"(", 
             RowBox[{
              FractionBox["1", 
               RowBox[{"2", " ", "Nm", " ", "p"}]], 
              RowBox[{"Apply", "[", 
               RowBox[{"Plus", ",", 
                RowBox[{"Flatten", "[", "malebreeders", "]"}]}], "]"}]}], 
             ")"}]}]}]}], ";", "\[IndentingNewLine]", "\[IndentingNewLine]", 
         RowBox[{"(*", 
          RowBox[{"10", " ", "random", " ", "points"}], "*)"}], 
         "\[IndentingNewLine]", 
         RowBox[{"tenrandom", "=", 
          RowBox[{"RandomSample", "[", 
           RowBox[{
            RowBox[{"Join", "[", 
             RowBox[{
              RowBox[{"Flatten", "[", "fembreeders", "]"}], ",", 
              RowBox[{"Flatten", "[", "malebreeders", "]"}]}], "]"}], ",", 
            "10"}], "]"}]}], ";", "\[IndentingNewLine]", 
         RowBox[{
          RowBox[{
          "randomlogger", "\[LeftDoubleBracket]", "g", 
           "\[RightDoubleBracket]"}], "=", 
          RowBox[{"Map", "[", 
           RowBox[{
            RowBox[{
             RowBox[{"{", 
              RowBox[{"g", ",", "#"}], "}"}], "&"}], ",", "tenrandom"}], 
           "]"}]}], ";"}], "\[IndentingNewLine]", "\[IndentingNewLine]", ",", 
        
        RowBox[{"{", 
         RowBox[{"g", ",", "G"}], "}"}]}], "]"}], ";", 
      RowBox[{"Print", "[", 
       RowBox[{"\"\<Belligerence=\>\"", ",", 
        RowBox[{
        "logger", "\[LeftDoubleBracket]", "G", "\[RightDoubleBracket]"}]}], 
       "]"}]}], ")"}]}], "]"}]}]], "Input",
 CellChangeTimes->{{3.681214226708127*^9, 3.6812145647127953`*^9}, {
   3.68121459803302*^9, 3.681214673851118*^9}, {3.681214722249309*^9, 
   3.6812147703540373`*^9}, {3.681215031888411*^9, 3.681215179763726*^9}, {
   3.681215307482348*^9, 3.6812153582662*^9}, {3.6812155182015533`*^9, 
   3.68121551849219*^9}, {3.6812157850027857`*^9, 3.681215862328689*^9}, {
   3.681215901704187*^9, 3.6812159371671953`*^9}, {3.681216109122466*^9, 
   3.6812161455214357`*^9}, {3.681216358689296*^9, 3.681216376201923*^9}, {
   3.6812167205602493`*^9, 3.681216744118958*^9}, {3.681216786279084*^9, 
   3.681216787894143*^9}, {3.68121714542624*^9, 3.681217181666724*^9}, {
   3.681217251527444*^9, 3.68121728062099*^9}, {3.682224646883828*^9, 
   3.682224650959495*^9}, {3.682224891225357*^9, 3.6822248960933933`*^9}, {
   3.682225045694262*^9, 3.682225106305911*^9}, {3.682225142000101*^9, 
   3.682225155735188*^9}, {3.682225507367264*^9, 3.6822255374426517`*^9}, {
   3.68222557898591*^9, 3.682225659164006*^9}, {3.6822257186731567`*^9, 
   3.6822257311606073`*^9}, {3.682231259203368*^9, 3.682231272030013*^9}, {
   3.682231303056514*^9, 3.682231433340931*^9}, {3.682231804642271*^9, 
   3.682231808504736*^9}, {3.6822320481155663`*^9, 3.6822320519368687`*^9}, {
   3.682232098425036*^9, 3.682232126462975*^9}, {3.682232228642332*^9, 
   3.682232370544312*^9}, {3.682232437198575*^9, 3.6822324647983513`*^9}, {
   3.682233145634289*^9, 3.6822331559002934`*^9}, 3.6822331968963747`*^9, {
   3.682233227860574*^9, 3.682233232810677*^9}, {3.682247093435816*^9, 
   3.682247153296431*^9}, {3.682247203597946*^9, 3.682247204924667*^9}, {
   3.68224738849168*^9, 3.682247392003949*^9}, {3.6826694913407097`*^9, 
   3.682669533746141*^9}, {3.682669591038232*^9, 3.682669663857885*^9}, {
   3.68266969639922*^9, 3.6826697184072313`*^9}, {3.682669751998191*^9, 
   3.682669792742668*^9}, {3.682669834807569*^9, 3.682669864845564*^9}, {
   3.6826700669531317`*^9, 3.682670070097769*^9}, {3.682670151739965*^9, 
   3.682670181260111*^9}, {3.682670275693653*^9, 3.6826702868125143`*^9}, {
   3.682670339201284*^9, 3.6826703540483637`*^9}, {3.682670755001349*^9, 
   3.6826707618644123`*^9}, {3.682671474140222*^9, 3.682671480314186*^9}, {
   3.682675741778584*^9, 3.6826757601434393`*^9}, {3.6826758241819267`*^9, 
   3.682675833220845*^9}, 3.682676312461418*^9, {3.6826768637548037`*^9, 
   3.682676884672773*^9}, {3.6826770374861183`*^9, 3.682677058092907*^9}, {
   3.682678149699057*^9, 3.6826781506983747`*^9}, {3.682755488801729*^9, 
   3.682755502959025*^9}, {3.682761746742156*^9, 3.682761769371901*^9}, {
   3.68276186068705*^9, 3.682761906259583*^9}, {3.6827621150793324`*^9, 
   3.682762122070777*^9}, {3.6827621672054234`*^9, 3.682762238226511*^9}, {
   3.682762294994474*^9, 3.6827622992409697`*^9}, {3.682762330872126*^9, 
   3.682762331032846*^9}, 3.682762488551063*^9, {3.682762539361498*^9, 
   3.682762567409243*^9}, {3.682762874530324*^9, 3.6827628990850763`*^9}, {
   3.682762952707635*^9, 3.6827630081770573`*^9}, {3.6827630837188377`*^9, 
   3.682763117805187*^9}, {3.682763300310458*^9, 3.682763353748728*^9}, {
   3.6827634029235287`*^9, 3.6827634081869392`*^9}, {3.682763460833618*^9, 
   3.6827635409588337`*^9}, {3.682763575388939*^9, 3.6827637832137737`*^9}, {
   3.682763972223082*^9, 3.682764030108666*^9}, {3.682764095449814*^9, 
   3.682764227340105*^9}, {3.682764355023138*^9, 3.6827644919285717`*^9}, {
   3.682764539382362*^9, 3.6827645616304817`*^9}, {3.6827648022518873`*^9, 
   3.682764806586299*^9}, {3.682764895910694*^9, 3.682764946828445*^9}, {
   3.682765411207119*^9, 3.682765446069428*^9}, {3.682765568288474*^9, 
   3.6827655772949963`*^9}, {3.682765711170191*^9, 3.682765871497802*^9}, {
   3.682766117916745*^9, 3.682766195721286*^9}, {3.682766242543509*^9, 
   3.68276626707752*^9}, {3.682766343300098*^9, 3.68276646038752*^9}, {
   3.682766681801346*^9, 3.6827666977682056`*^9}, {3.682766734846784*^9, 
   3.682766758292835*^9}, {3.6827679843921213`*^9, 3.682768042972554*^9}, {
   3.6827681130478783`*^9, 3.6827681764447737`*^9}, {3.682768258625144*^9, 
   3.682768485154656*^9}, {3.682768517937778*^9, 3.682768534120554*^9}, {
   3.682768661394967*^9, 3.682768746901252*^9}, {3.6827687830277357`*^9, 
   3.68276885952737*^9}, {3.682768910221799*^9, 3.682768940459681*^9}, {
   3.6827690474794493`*^9, 3.682769202868601*^9}, {3.682769811830559*^9, 
   3.682769872331382*^9}, {3.682770009424759*^9, 3.68277001265101*^9}, {
   3.682833523361665*^9, 3.6828335498768263`*^9}, {3.682852943985301*^9, 
   3.6828529787286377`*^9}, {3.682853253178125*^9, 3.682853283788603*^9}, {
   3.682853353793006*^9, 3.682853447629537*^9}, {3.682853640556566*^9, 
   3.682853643282716*^9}, {3.682853682550187*^9, 3.682853682653414*^9}, {
   3.682853715964878*^9, 3.682853722662118*^9}, {3.682854283047186*^9, 
   3.6828542939266157`*^9}, {3.682857060132065*^9, 3.682857072239819*^9}, {
   3.682915421575185*^9, 3.682915429969348*^9}, {3.682915491941819*^9, 
   3.682915548829526*^9}, {3.682915686351967*^9, 3.682915701013165*^9}, {
   3.6829201490204573`*^9, 3.682920267181293*^9}, {3.682920606578771*^9, 
   3.682920607778515*^9}, {3.682923800762336*^9, 3.682923801592959*^9}, {
   3.683010436073147*^9, 3.683010445806267*^9}, {3.68301054561761*^9, 
   3.6830107481729794`*^9}, {3.6832653607606907`*^9, 
   3.6832653706481113`*^9}, {3.683266244112206*^9, 3.6832664415013237`*^9}, {
   3.6832664741656847`*^9, 3.683266495831369*^9}, {3.683267590857383*^9, 
   3.683267595593027*^9}, {3.683271114791174*^9, 3.6832711317962093`*^9}, {
   3.683281818862277*^9, 3.6832818443401823`*^9}, {3.6832819160330477`*^9, 
   3.683281926552517*^9}, {3.683282069672276*^9, 3.6832820769758873`*^9}, {
   3.6832821198376017`*^9, 3.68328222325626*^9}, {3.6832822727011633`*^9, 
   3.68328229950793*^9}, 3.683282936452074*^9, {3.683370305647222*^9, 
   3.683370309818747*^9}, {3.683370363999453*^9, 3.6833704275273647`*^9}, {
   3.683370497794716*^9, 3.683370511833962*^9}, {3.683370969130939*^9, 
   3.683371000496772*^9}, {3.683371042070148*^9, 3.683371078836203*^9}, {
   3.683373243860958*^9, 3.683373250289439*^9}, {3.6833738930482483`*^9, 
   3.683373893152149*^9}, {3.683434485482294*^9, 3.683434512911186*^9}, {
   3.683434925441255*^9, 3.683434939768635*^9}, {3.6834350167971478`*^9, 
   3.683435027516079*^9}, {3.6834350656266527`*^9, 3.683435105823681*^9}, 
   3.683435153213303*^9, {3.6834351963054333`*^9, 3.683435333395048*^9}, {
   3.683435419133572*^9, 3.683435529496859*^9}, {3.6834356621129427`*^9, 
   3.683435694062498*^9}, {3.683435757357139*^9, 3.683435759555661*^9}, {
   3.6834358888999147`*^9, 3.68343604172427*^9}, {3.683437684125454*^9, 
   3.6834377187212057`*^9}, {3.683437756544119*^9, 3.683437809436082*^9}, {
   3.683438799042419*^9, 3.6834388694921722`*^9}, {3.683439025606502*^9, 
   3.683439121463697*^9}, {3.6834396110778522`*^9, 3.683439623284944*^9}, {
   3.683459623492991*^9, 3.6834596614826717`*^9}, {3.683459704636407*^9, 
   3.6834597922688217`*^9}, {3.683975379276155*^9, 3.683975388211434*^9}, {
   3.6840631276926937`*^9, 3.68406325353224*^9}, {3.684063321119726*^9, 
   3.684063399537607*^9}, 3.684063548539554*^9, {3.684063669646291*^9, 
   3.68406370719337*^9}, {3.6840639633162537`*^9, 3.684064051373955*^9}, {
   3.684064576429583*^9, 3.684064761503512*^9}, {3.684064817629592*^9, 
   3.6840648242913313`*^9}, {3.6840648640031*^9, 3.684064866722784*^9}, {
   3.684126287054233*^9, 3.6841262957047243`*^9}, {3.684128725716556*^9, 
   3.68412874969652*^9}, 3.684129340790328*^9, {3.684131546688252*^9, 
   3.684131548405303*^9}, {3.684147050792185*^9, 3.6841470709037333`*^9}, {
   3.684149862459711*^9, 3.684150009179594*^9}, {3.684150112456418*^9, 
   3.6841501880192137`*^9}, {3.684150272235293*^9, 3.684150274567905*^9}, {
   3.684231168230357*^9, 3.684231171193651*^9}, {3.684240896805726*^9, 
   3.684240938050478*^9}, {3.684241027899623*^9, 3.684241040881171*^9}, {
   3.684241083790506*^9, 3.684241115485634*^9}, {3.6842412043720016`*^9, 
   3.684241226289336*^9}, {3.6842587298145447`*^9, 3.684258731069973*^9}, {
   3.6842591994932823`*^9, 3.684259202211485*^9}, {3.684302548938072*^9, 
   3.6843025517400923`*^9}, {3.684348772074181*^9, 3.684348775235303*^9}, {
   3.6844305120135927`*^9, 3.68443057161108*^9}, {3.684478622350609*^9, 
   3.68447864888451*^9}, {3.6848309835335817`*^9, 3.684831005107006*^9}, {
   3.684831346189061*^9, 3.68483134723525*^9}, {3.684831466062046*^9, 
   3.684831467605063*^9}, {3.6848319789308968`*^9, 3.684831982342354*^9}, {
   3.685079244294241*^9, 3.685079244660057*^9}, {3.6850799774092693`*^9, 
   3.685079996962237*^9}, {3.685080126998996*^9, 3.685080204688487*^9}, {
   3.6850803135943003`*^9, 3.685080349341052*^9}, {3.6850805012133703`*^9, 
   3.6850805309360933`*^9}, 3.685080561753927*^9, {3.685080884642166*^9, 
   3.685080888776667*^9}, {3.685081176647037*^9, 3.685081180188469*^9}, {
   3.6850814846759987`*^9, 3.6850814858139*^9}, {3.68508169416609*^9, 
   3.6850817052036667`*^9}, {3.685082251413451*^9, 3.685082265915469*^9}, 
   3.6852513614777308`*^9, {3.6852513921950703`*^9, 3.685251436361288*^9}, 
   3.685251721778112*^9, {3.685251824988489*^9, 3.685251883081112*^9}, {
   3.685272788493024*^9, 3.685272805489643*^9}, {3.685273133214188*^9, 
   3.685273147532586*^9}, {3.685274162958218*^9, 3.685274170376573*^9}, {
   3.6852747887466803`*^9, 3.6852747922121572`*^9}, 3.685276769715014*^9, {
   3.685523948896822*^9, 3.685523953772567*^9}, {3.685524034524633*^9, 
   3.685524039870377*^9}, 3.6855247841586123`*^9, 3.6855306382654676`*^9, {
   3.685615497567849*^9, 3.685615500038727*^9}, {3.685615817586945*^9, 
   3.685615819889468*^9}, {3.68561716225204*^9, 3.685617162541239*^9}, {
   3.685711849747162*^9, 3.685711850177227*^9}, {3.685728889468666*^9, 
   3.685728889728917*^9}, {3.6858573080252542`*^9, 3.685857410123556*^9}, {
   3.685859017872281*^9, 3.6858592232898684`*^9}, {3.685859790096773*^9, 
   3.685859805877038*^9}, {3.6858607342123938`*^9, 3.685860737838855*^9}, {
   3.685861943355946*^9, 3.685861946557382*^9}, {3.68587076395778*^9, 
   3.6858708093199997`*^9}, {3.685871096025622*^9, 3.685871111207775*^9}, {
   3.685871236856825*^9, 3.685871247596874*^9}, 3.6858713325267963`*^9, {
   3.685871371221136*^9, 3.6858713869601803`*^9}, {3.685871453445331*^9, 
   3.685871454324086*^9}, {3.685871498224842*^9, 3.685871543101766*^9}, {
   3.685874968726053*^9, 3.6858749885504503`*^9}, {3.6858754682750397`*^9, 
   3.6858755222713823`*^9}, {3.685875655491588*^9, 3.685875662847443*^9}, {
   3.6858757233176203`*^9, 3.685875734149737*^9}, {3.685876656836912*^9, 
   3.6858766631167088`*^9}, {3.685876774736761*^9, 3.6858767933650837`*^9}, {
   3.68587695831645*^9, 3.6858769585719547`*^9}, {3.685944799357017*^9, 
   3.6859448104261847`*^9}, {3.685944870301037*^9, 3.685944908847328*^9}, {
   3.685945215451475*^9, 3.6859452808615828`*^9}, 3.685946508737224*^9, {
   3.685964566222886*^9, 3.6859645694996243`*^9}, {3.6859646167866*^9, 
   3.685964620785223*^9}, {3.6859652389180393`*^9, 3.685965242216074*^9}, {
   3.686130746569231*^9, 3.6861307760097437`*^9}, {3.6861308570908957`*^9, 
   3.68613096221706*^9}, {3.686131169746462*^9, 3.686131170077993*^9}, {
   3.686297300894887*^9, 3.686297431522379*^9}, 3.686297476153*^9, {
   3.686298276763328*^9, 3.6862983345401993`*^9}, {3.6862984143095303`*^9, 
   3.68629841756877*^9}, {3.686466903526905*^9, 3.686466929285984*^9}, 
   3.6864677425392017`*^9, {3.686468639097454*^9, 3.686468677567583*^9}, {
   3.686478020261107*^9, 3.6864780340359077`*^9}, {3.686505217639325*^9, 
   3.686505236508243*^9}, {3.6867215601577377`*^9, 3.686721573230755*^9}, {
   3.686722391581449*^9, 3.686722430188759*^9}, 3.6867225045547113`*^9, {
   3.686724095809909*^9, 3.686724117680726*^9}, {3.686724839493272*^9, 
   3.6867248403739223`*^9}, {3.687767315446909*^9, 3.687767339756282*^9}, {
   3.6881433456230993`*^9, 3.688143346760531*^9}, {3.689338140832045*^9, 
   3.689338158958992*^9}}]
}, Open  ]],

Cell[CellGroupData[{

Cell["Bravery evolution", "Section",
 CellChangeTimes->{{3.686723512089018*^9, 3.686723513372343*^9}, {
   3.686724210228533*^9, 3.686724213990823*^9}, {3.689505482384149*^9, 
   3.689505485815167*^9}, {3.68950578788906*^9, 3.689505788630898*^9}, 
   3.689506118765634*^9, {3.6895063265882072`*^9, 3.689506327738391*^9}}],

Cell[BoxData[
 RowBox[{
  RowBox[{"BraveryIndividual", "[", 
   RowBox[{
   "mf_", ",", "mm_", ",", "\[Chi]\[Omega]_", ",", "\[Eta]\[Omega]_", ",", 
    "sf_", ",", "sm_", ",", "a_", ",", "M_", ",", "Nf_Integer", ",", 
    "Nm_Integer", ",", "p_Integer", ",", "k_Integer", ",", "G_Integer"}], 
   "]"}], ":=", "\[IndentingNewLine]", 
  RowBox[{"Block", "[", 
   RowBox[{
    RowBox[{"{", 
     RowBox[{"$HistoryLength", "=", "5"}], "}"}], ",", "\[IndentingNewLine]", 
    
    RowBox[{"(", 
     RowBox[{"(*", 
      RowBox[{
      "Logger", " ", "to", " ", "store", " ", "bravery", " ", "generation", 
       " ", "average"}], "*)"}], "\[IndentingNewLine]", 
     RowBox[{
      RowBox[{"logger", "=", 
       RowBox[{"Table", "[", 
        RowBox[{"0", ",", "G"}], "]"}]}], ";", "\[IndentingNewLine]", 
      "\[IndentingNewLine]", 
      RowBox[{"(*", 
       RowBox[{
       "Logger", " ", "to", " ", "store", " ", "10", " ", "random", " ", 
        "gene", " ", "values", " ", "per", " ", "generation"}], "*)"}], 
      "\[IndentingNewLine]", 
      RowBox[{"randomlogger", "=", 
       RowBox[{"Table", "[", 
        RowBox[{"0", ",", "G"}], "]"}]}], ";", "\[IndentingNewLine]", 
      "\[IndentingNewLine]", 
      RowBox[{"(*", 
       RowBox[{"Bravery", " ", "cost", " ", "function"}], "*)"}], 
      "\[IndentingNewLine]", 
      RowBox[{
       RowBox[{"\[Tau]", "[", "\[CapitalOmega]_", "]"}], ":=", 
       RowBox[{"1", "-", 
        RowBox[{"\[Chi]\[Omega]", " ", 
         SuperscriptBox["\[CapitalOmega]", "\[Eta]\[Omega]"]}]}]}], ";", 
      "\[IndentingNewLine]", "\[IndentingNewLine]", 
      RowBox[{"(*", 
       RowBox[{"Initial", " ", "male", " ", "and", " ", "female", " ", 
        RowBox[{"breeders", ".", " ", "Only"}], " ", 
        RowBox[{"locus", ":", " ", "bravery"}]}], "*)"}], 
      "\[IndentingNewLine]", 
      RowBox[{"fembreeders", "=", 
       RowBox[{"Table", "[", 
        RowBox[{
         RowBox[{"{", 
          RowBox[{
           RowBox[{"RandomChoice", "[", 
            RowBox[{"Range", "[", 
             RowBox[{"0", ",", "1", ",", "0.02"}], "]"}], "]"}], ",", 
           RowBox[{"RandomChoice", "[", 
            RowBox[{"Range", "[", 
             RowBox[{"0", ",", "1", ",", "0.02"}], "]"}], "]"}]}], "}"}], ",", 
         RowBox[{"{", "p", "}"}], ",", 
         RowBox[{"{", "Nf", "}"}]}], "]"}]}], ";", "\[IndentingNewLine]", 
      RowBox[{"malebreeders", "=", 
       RowBox[{"Table", "[", 
        RowBox[{
         RowBox[{"{", 
          RowBox[{
           RowBox[{"RandomChoice", "[", 
            RowBox[{"Range", "[", 
             RowBox[{"0", ",", "1", ",", "0.02"}], "]"}], "]"}], ",", 
           RowBox[{"RandomChoice", "[", 
            RowBox[{"Range", "[", 
             RowBox[{"0", ",", "1", ",", "0.02"}], "]"}], "]"}]}], "}"}], ",", 
         RowBox[{"{", "p", "}"}], ",", 
         RowBox[{"{", "Nm", "}"}]}], "]"}]}], ";", "\[IndentingNewLine]", 
      "\[IndentingNewLine]", 
      RowBox[{"Do", "[", "\[IndentingNewLine]", "\[IndentingNewLine]", 
       RowBox[{"(*", 
        RowBox[{"Reproduction", ":", " ", 
         RowBox[{
         "generating", " ", "daughters", " ", "under", " ", "absolute", " ", 
          "promiscuity"}]}], "*)"}], "\[IndentingNewLine]", 
       RowBox[{"(*", 
        RowBox[{
        "List", " ", "of", " ", "all", " ", "the", " ", "mothers", " ", "of", 
         " ", "all", " ", "the", " ", "daughters"}], "*)"}], 
       "\[IndentingNewLine]", 
       RowBox[{
        RowBox[{
         RowBox[{"daughtersmothers", "=", 
          RowBox[{"Table", "[", 
           RowBox[{
            RowBox[{"Sequence", "@@", 
             RowBox[{"ConstantArray", "[", 
              RowBox[{
               RowBox[{"fembreeders", "\[LeftDoubleBracket]", 
                RowBox[{"x", ",", "y"}], "\[RightDoubleBracket]"}], ",", 
               "k"}], "]"}]}], ",", 
            RowBox[{"{", 
             RowBox[{"x", ",", "p"}], "}"}], ",", 
            RowBox[{"{", 
             RowBox[{"y", ",", "Nf"}], "}"}]}], "]"}]}], ";", 
         "\[IndentingNewLine]", 
         RowBox[{"genesmothers", "=", 
          RowBox[{"Map", "[", 
           RowBox[{"RandomChoice", ",", 
            RowBox[{"Flatten", "[", 
             RowBox[{"daughtersmothers", ",", "1"}], "]"}]}], "]"}]}], ";", 
         "\[IndentingNewLine]", 
         RowBox[{"whomutates", "=", 
          RowBox[{"Flatten", "[", "\[IndentingNewLine]", 
           RowBox[{"Position", "[", 
            RowBox[{
             RowBox[{"RandomVariate", "[", 
              RowBox[{
               RowBox[{"BernoulliDistribution", "[", "M", "]"}], ",", 
               RowBox[{"Length", "[", "genesmothers", "]"}]}], "]"}], ",", 
             "1"}], "]"}], "]"}]}], ";", "\[IndentingNewLine]", 
         RowBox[{"mutatedgenes", "=", 
          RowBox[{"Map", "[", 
           RowBox[{
            RowBox[{
             RowBox[{"RandomChoice", "[", 
              RowBox[{"{", 
               RowBox[{
                RowBox[{"Max", "[", 
                 RowBox[{"0", ",", 
                  RowBox[{"#", "-", "0.02"}]}], "]"}], ",", "#", ",", 
                RowBox[{"Min", "[", 
                 RowBox[{
                  RowBox[{"#", "+", "0.02"}], ",", "1"}], "]"}]}], "}"}], 
              "]"}], "&"}], ",", 
            RowBox[{
            "genesmothers", "\[LeftDoubleBracket]", "whomutates", 
             "\[RightDoubleBracket]"}]}], "]"}]}], ";", "\[IndentingNewLine]", 
         RowBox[{
          RowBox[{
          "genesmothers", "\[LeftDoubleBracket]", "whomutates", 
           "\[RightDoubleBracket]"}], "=", "mutatedgenes"}], ";", 
         "\[IndentingNewLine]", 
         RowBox[{"(*", 
          RowBox[{
          "List", " ", "of", " ", "all", " ", "the", " ", "fathers", " ", 
           "of", " ", "all", " ", "the", " ", "daughters"}], "*)"}], 
         "\[IndentingNewLine]", 
         RowBox[{"daughtersfathers", "=", 
          RowBox[{"Map", "[", 
           RowBox[{
            RowBox[{
             RowBox[{"RandomChoice", "[", 
              RowBox[{"#", ",", 
               RowBox[{"Nf", "*", "k"}]}], "]"}], "&"}], ",", "malebreeders", 
            ",", "1"}], "]"}]}], ";", "\[IndentingNewLine]", 
         RowBox[{"genesfathers", "=", 
          RowBox[{"Map", "[", 
           RowBox[{"RandomChoice", ",", 
            RowBox[{"Flatten", "[", 
             RowBox[{"daughtersfathers", ",", "1"}], "]"}]}], "]"}]}], ";", 
         "\[IndentingNewLine]", 
         RowBox[{"whomutates", "=", 
          RowBox[{"Flatten", "[", "\[IndentingNewLine]", 
           RowBox[{"Position", "[", 
            RowBox[{
             RowBox[{"RandomVariate", "[", 
              RowBox[{
               RowBox[{"BernoulliDistribution", "[", "M", "]"}], ",", 
               RowBox[{"Length", "[", "genesfathers", "]"}]}], "]"}], ",", 
             "1"}], "]"}], "]"}]}], ";", "\[IndentingNewLine]", 
         RowBox[{"mutatedgenes", "=", 
          RowBox[{"Map", "[", 
           RowBox[{
            RowBox[{
             RowBox[{"RandomChoice", "[", 
              RowBox[{"{", 
               RowBox[{
                RowBox[{"Max", "[", 
                 RowBox[{"0", ",", 
                  RowBox[{"#", "-", "0.02"}]}], "]"}], ",", "#", ",", 
                RowBox[{"Min", "[", 
                 RowBox[{
                  RowBox[{"#", "+", "0.02"}], ",", "1"}], "]"}]}], "}"}], 
              "]"}], "&"}], ",", 
            RowBox[{
            "genesfathers", "\[LeftDoubleBracket]", "whomutates", 
             "\[RightDoubleBracket]"}]}], "]"}]}], ";", "\[IndentingNewLine]", 
         RowBox[{
          RowBox[{
          "genesfathers", "\[LeftDoubleBracket]", "whomutates", 
           "\[RightDoubleBracket]"}], "=", "mutatedgenes"}], ";", 
         "\[IndentingNewLine]", 
         RowBox[{"(*", 
          RowBox[{"Creating", " ", "fempredispersal"}], "*)"}], 
         "\[IndentingNewLine]", 
         RowBox[{"fempredispersal", "=", 
          RowBox[{"ArrayReshape", "[", 
           RowBox[{
            RowBox[{"MapThread", "[", 
             RowBox[{
              RowBox[{
               RowBox[{"{", 
                RowBox[{"#1", ",", "#2"}], "}"}], "&"}], ",", 
              RowBox[{"{", 
               RowBox[{"genesmothers", ",", "genesfathers"}], "}"}]}], "]"}], 
            ",", 
            RowBox[{"{", 
             RowBox[{"p", ",", 
              RowBox[{"Nf", "*", "k"}], ",", "2"}], "}"}]}], "]"}]}], ";", 
         "\[IndentingNewLine]", "\[IndentingNewLine]", 
         RowBox[{"(*", 
          RowBox[{"Reproduction", ":", " ", 
           RowBox[{
           "generating", " ", "sons", " ", "under", " ", "absolute", " ", 
            "promiscuity"}]}], "*)"}], "\[IndentingNewLine]", 
         RowBox[{"(*", 
          RowBox[{
          "List", " ", "of", " ", "all", " ", "the", " ", "mothers", " ", 
           "of", " ", "all", " ", "the", " ", "sons"}], "*)"}], 
         "\[IndentingNewLine]", 
         RowBox[{"sonsmothers", "=", 
          RowBox[{"Table", "[", 
           RowBox[{
            RowBox[{"Sequence", "@@", 
             RowBox[{"ConstantArray", "[", 
              RowBox[{
               RowBox[{"fembreeders", "\[LeftDoubleBracket]", 
                RowBox[{"x", ",", "y"}], "\[RightDoubleBracket]"}], ",", 
               "k"}], "]"}]}], ",", 
            RowBox[{"{", 
             RowBox[{"x", ",", "p"}], "}"}], ",", 
            RowBox[{"{", 
             RowBox[{"y", ",", "Nf"}], "}"}]}], "]"}]}], ";", 
         "\[IndentingNewLine]", 
         RowBox[{"genesmothers", "=", 
          RowBox[{"Map", "[", 
           RowBox[{"RandomChoice", ",", 
            RowBox[{"Flatten", "[", 
             RowBox[{"sonsmothers", ",", "1"}], "]"}]}], "]"}]}], ";", 
         "\[IndentingNewLine]", 
         RowBox[{"whomutates", "=", 
          RowBox[{"Flatten", "[", "\[IndentingNewLine]", 
           RowBox[{"Position", "[", 
            RowBox[{
             RowBox[{"RandomVariate", "[", 
              RowBox[{
               RowBox[{"BernoulliDistribution", "[", "M", "]"}], ",", 
               RowBox[{"Length", "[", "genesmothers", "]"}]}], "]"}], ",", 
             "1"}], "]"}], "]"}]}], ";", "\[IndentingNewLine]", 
         RowBox[{"mutatedgenes", "=", 
          RowBox[{"Map", "[", 
           RowBox[{
            RowBox[{
             RowBox[{"RandomChoice", "[", 
              RowBox[{"{", 
               RowBox[{
                RowBox[{"Max", "[", 
                 RowBox[{"0", ",", 
                  RowBox[{"#", "-", "0.02"}]}], "]"}], ",", "#", ",", 
                RowBox[{"Min", "[", 
                 RowBox[{
                  RowBox[{"#", "+", "0.02"}], ",", "1"}], "]"}]}], "}"}], 
              "]"}], "&"}], ",", 
            RowBox[{
            "genesmothers", "\[LeftDoubleBracket]", "whomutates", 
             "\[RightDoubleBracket]"}]}], "]"}]}], ";", "\[IndentingNewLine]", 
         RowBox[{
          RowBox[{
          "genesmothers", "\[LeftDoubleBracket]", "whomutates", 
           "\[RightDoubleBracket]"}], "=", "mutatedgenes"}], ";", 
         "\[IndentingNewLine]", 
         RowBox[{"(*", 
          RowBox[{
          "List", " ", "of", " ", "all", " ", "the", " ", "fathers", " ", 
           "of", " ", "all", " ", "the", " ", "sons"}], "*)"}], 
         "\[IndentingNewLine]", 
         RowBox[{"sonsfathers", "=", 
          RowBox[{"Map", "[", 
           RowBox[{
            RowBox[{
             RowBox[{"RandomChoice", "[", 
              RowBox[{"#", ",", 
               RowBox[{"Nf", "*", "k"}]}], "]"}], "&"}], ",", "malebreeders", 
            ",", "1"}], "]"}]}], ";", "\[IndentingNewLine]", 
         RowBox[{"genesfathers", "=", 
          RowBox[{"Map", "[", 
           RowBox[{"RandomChoice", ",", 
            RowBox[{"Flatten", "[", 
             RowBox[{"sonsfathers", ",", "1"}], "]"}]}], "]"}]}], ";", 
         "\[IndentingNewLine]", 
         RowBox[{"whomutates", "=", 
          RowBox[{"Flatten", "[", "\[IndentingNewLine]", 
           RowBox[{"Position", "[", 
            RowBox[{
             RowBox[{"RandomVariate", "[", 
              RowBox[{
               RowBox[{"BernoulliDistribution", "[", "M", "]"}], ",", 
               RowBox[{"Length", "[", "genesfathers", "]"}]}], "]"}], ",", 
             "1"}], "]"}], "]"}]}], ";", "\[IndentingNewLine]", 
         RowBox[{"mutatedgenes", "=", 
          RowBox[{"Map", "[", 
           RowBox[{
            RowBox[{
             RowBox[{"RandomChoice", "[", 
              RowBox[{"{", 
               RowBox[{
                RowBox[{"Max", "[", 
                 RowBox[{"0", ",", 
                  RowBox[{"#", "-", "0.02"}]}], "]"}], ",", "#", ",", 
                RowBox[{"Min", "[", 
                 RowBox[{
                  RowBox[{"#", "+", "0.02"}], ",", "1"}], "]"}]}], "}"}], 
              "]"}], "&"}], ",", 
            RowBox[{
            "genesfathers", "\[LeftDoubleBracket]", "whomutates", 
             "\[RightDoubleBracket]"}]}], "]"}]}], ";", "\[IndentingNewLine]", 
         RowBox[{
          RowBox[{
          "genesfathers", "\[LeftDoubleBracket]", "whomutates", 
           "\[RightDoubleBracket]"}], "=", "mutatedgenes"}], ";", 
         "\[IndentingNewLine]", 
         RowBox[{"(*", 
          RowBox[{"Creating", " ", "malepredispersal"}], "*)"}], 
         "\[IndentingNewLine]", 
         RowBox[{"malepredispersal", "=", 
          RowBox[{"ArrayReshape", "[", 
           RowBox[{
            RowBox[{"MapThread", "[", 
             RowBox[{
              RowBox[{
               RowBox[{"{", 
                RowBox[{"#1", ",", "#2"}], "}"}], "&"}], ",", 
              RowBox[{"{", 
               RowBox[{"genesmothers", ",", "genesfathers"}], "}"}]}], "]"}], 
            ",", 
            RowBox[{"{", 
             RowBox[{"p", ",", 
              RowBox[{"Nf", "*", "k"}], ",", "2"}], "}"}]}], "]"}]}], ";", 
         "\[IndentingNewLine]", "\[IndentingNewLine]", 
         RowBox[{"(*", 
          RowBox[{"Female", " ", "dispersal"}], "*)"}], "\n", "\t", 
         RowBox[{
          RowBox[{"{", 
           RowBox[{"nn", ",", "nk", ",", "n1"}], "}"}], "=", 
          RowBox[{"Dimensions", "[", "fempredispersal", "]"}]}], ";", "\n", 
         "\t", 
         RowBox[{"migSel", "=", 
          RowBox[{"Partition", "[", 
           RowBox[{
            RowBox[{"RandomVariate", "[", 
             RowBox[{
              RowBox[{"BernoulliDistribution", "[", "mm", "]"}], ",", 
              RowBox[{"nn", "*", "nk"}]}], "]"}], ",", "nk"}], "]"}]}], ";", 
         "\n", "\t", 
         RowBox[{"fempostdispersal", " ", "=", 
          RowBox[{"Pick", "[", 
           RowBox[{"fempredispersal", ",", " ", "migSel", ",", "0"}], "]"}]}],
          ";", "\n", "\t", 
         RowBox[{"toleave", " ", "=", 
          RowBox[{"Flatten", "[", 
           RowBox[{
            RowBox[{"Pick", "[", 
             RowBox[{"fempredispersal", ",", " ", "migSel", ",", "1"}], "]"}],
             ",", "1"}], "]"}]}], ";", "\n", "\t", 
         RowBox[{"where", "=", 
          RowBox[{"RandomInteger", "[", 
           RowBox[{
            RowBox[{"{", 
             RowBox[{"1", ",", "p"}], "}"}], ",", 
            RowBox[{"Length", "[", "toleave", "]"}]}], "]"}]}], ";", "\n", 
         "\t", 
         RowBox[{"w2l", "=", 
          RowBox[{"MapThread", "[", 
           RowBox[{
            RowBox[{
             RowBox[{"{", 
              RowBox[{"#1", ",", "#2"}], "}"}], "&"}], ",", 
            RowBox[{"{", 
             RowBox[{"where", ",", "toleave"}], "}"}]}], "]"}]}], ";", "\n", 
         "\t", 
         RowBox[{"w2l", "=", 
          RowBox[{"GroupBy", "[", 
           RowBox[{"w2l", ",", "First"}], "]"}]}], ";", "\n", "\t", 
         RowBox[{"w2l", "=", 
          RowBox[{"<|", 
           RowBox[{"Map", "[", 
            RowBox[{
             RowBox[{
              RowBox[{"#", "->", 
               RowBox[{"Map", "[", 
                RowBox[{
                 RowBox[{
                  RowBox[{"Flatten", "[", 
                   RowBox[{"Rest", "[", "#", "]"}], "]"}], "&"}], ",", 
                 RowBox[{"w2l", "[", "#", "]"}]}], "]"}]}], "&"}], ",", 
             RowBox[{"Keys", "[", "w2l", "]"}]}], "]"}], "|>"}]}], ";", "\n", 
         "\t", 
         RowBox[{"Map", "[", 
          RowBox[{
           RowBox[{
            RowBox[{"(", 
             RowBox[{
              RowBox[{
              "fempostdispersal", "\[LeftDoubleBracket]", "#", 
               "\[RightDoubleBracket]"}], "=", 
              RowBox[{"Join", "[", 
               RowBox[{
                RowBox[{
                "fempostdispersal", "\[LeftDoubleBracket]", "#", 
                 "\[RightDoubleBracket]"}], ",", 
                RowBox[{"w2l", "[", "#", "]"}]}], "]"}]}], ")"}], "&"}], ",", 
           
           RowBox[{"Keys", "[", "w2l", "]"}]}], "]"}], ";", 
         "\[IndentingNewLine]", "\[IndentingNewLine]", 
         RowBox[{"(*", 
          RowBox[{"Male", " ", "dispersal"}], "*)"}], "\[IndentingNewLine]", 
         RowBox[{
          RowBox[{"{", 
           RowBox[{"nn", ",", "nk", ",", "n1"}], "}"}], "=", 
          RowBox[{"Dimensions", "[", "malepredispersal", "]"}]}], ";", "\n", 
         "\t", 
         RowBox[{"migSel", "=", 
          RowBox[{"Partition", "[", 
           RowBox[{
            RowBox[{"RandomVariate", "[", 
             RowBox[{
              RowBox[{"BernoulliDistribution", "[", "mm", "]"}], ",", 
              RowBox[{"nn", "*", "nk"}]}], "]"}], ",", "nk"}], "]"}]}], ";", 
         "\n", "\t", 
         RowBox[{"malepostdispersal", " ", "=", 
          RowBox[{"Pick", "[", 
           RowBox[{"malepredispersal", ",", " ", "migSel", ",", "0"}], 
           "]"}]}], ";", "\n", "\t", 
         RowBox[{"toleave", " ", "=", 
          RowBox[{"Flatten", "[", 
           RowBox[{
            RowBox[{"Pick", "[", 
             RowBox[{"malepredispersal", ",", " ", "migSel", ",", "1"}], 
             "]"}], ",", "1"}], "]"}]}], ";", "\n", "\t", 
         RowBox[{"where", "=", 
          RowBox[{"RandomInteger", "[", 
           RowBox[{
            RowBox[{"{", 
             RowBox[{"1", ",", "p"}], "}"}], ",", 
            RowBox[{"Length", "[", "toleave", "]"}]}], "]"}]}], ";", "\n", 
         "\t", 
         RowBox[{"w2l", "=", 
          RowBox[{"MapThread", "[", 
           RowBox[{
            RowBox[{
             RowBox[{"{", 
              RowBox[{"#1", ",", "#2"}], "}"}], "&"}], ",", 
            RowBox[{"{", 
             RowBox[{"where", ",", "toleave"}], "}"}]}], "]"}]}], ";", "\n", 
         "\t", 
         RowBox[{"w2l", "=", 
          RowBox[{"GroupBy", "[", 
           RowBox[{"w2l", ",", "First"}], "]"}]}], ";", "\n", "\t", 
         RowBox[{"w2l", "=", 
          RowBox[{"<|", 
           RowBox[{"Map", "[", 
            RowBox[{
             RowBox[{
              RowBox[{"#", "->", 
               RowBox[{"Map", "[", 
                RowBox[{
                 RowBox[{
                  RowBox[{"Flatten", "[", 
                   RowBox[{"Rest", "[", "#", "]"}], "]"}], "&"}], ",", 
                 RowBox[{"w2l", "[", "#", "]"}]}], "]"}]}], "&"}], ",", 
             RowBox[{"Keys", "[", "w2l", "]"}]}], "]"}], "|>"}]}], ";", "\n", 
         "\t", 
         RowBox[{"Map", "[", 
          RowBox[{
           RowBox[{
            RowBox[{"(", 
             RowBox[{
              RowBox[{
              "malepostdispersal", "\[LeftDoubleBracket]", "#", 
               "\[RightDoubleBracket]"}], "=", 
              RowBox[{"Join", "[", 
               RowBox[{
                RowBox[{
                "malepostdispersal", "\[LeftDoubleBracket]", "#", 
                 "\[RightDoubleBracket]"}], ",", 
                RowBox[{"w2l", "[", "#", "]"}]}], "]"}]}], ")"}], "&"}], ",", 
           
           RowBox[{"Keys", "[", "w2l", "]"}]}], "]"}], ";", 
         "\[IndentingNewLine]", "\[IndentingNewLine]", 
         RowBox[{"(*", 
          RowBox[{
           RowBox[{"WAR", ":", " ", 
            RowBox[{"for", " ", "covenience"}]}], ",", " ", 
           RowBox[{
           "we", " ", "consider", " ", "all", " ", "patches", " ", "in", " ", 
            "a", " ", 
            RowBox[{"circle", ".", " ", "\[IndentingNewLine]", "In"}], " ", 
            "each", " ", 
            RowBox[{"generation", ":", " ", 
             RowBox[{
              RowBox[{
              "patch", " ", "x", " ", "may", " ", "be", " ", "attacked", " ", 
               "by", " ", "patch", " ", "x"}], "-", 
              RowBox[{
              "1", " ", "and", " ", "may", " ", "attack", " ", "patch", " ", 
               "x"}], "+", "1"}]}]}]}], "*)"}], "\[IndentingNewLine]", 
         "\[IndentingNewLine]", 
         RowBox[{"(*", 
          RowBox[{"Randomise", " ", "order", " ", "of", " ", "patches"}], 
          "*)"}], "\[IndentingNewLine]", 
         RowBox[{"neworder", "=", 
          RowBox[{"RandomSample", "[", 
           RowBox[{
            RowBox[{"Range", "[", 
             RowBox[{"1", ",", "p"}], "]"}], ",", "p"}], "]"}]}], ";", 
         "\[IndentingNewLine]", 
         RowBox[{"fempostdispersal", "=", 
          RowBox[{
          "fempostdispersal", "\[LeftDoubleBracket]", "neworder", 
           "\[RightDoubleBracket]"}]}], ";", "\[IndentingNewLine]", 
         RowBox[{"malepostdispersal", "=", 
          RowBox[{
          "malepostdispersal", "\[LeftDoubleBracket]", "neworder", 
           "\[RightDoubleBracket]"}]}], ";", "\[IndentingNewLine]", 
         "\[IndentingNewLine]", 
         RowBox[{"(*", 
          RowBox[{"Wartable", ":", " ", 
           RowBox[{
            RowBox[{
            "determine", " ", "whether", " ", "group", " ", "x", " ", 
             "attacks", " ", "group", " ", "x"}], "+", 
            RowBox[{
            "1", " ", "and", " ", "whether", " ", "they", " ", "win", " ", 
             "or", " ", "not"}]}]}], "*)"}], "\[IndentingNewLine]", 
         RowBox[{"groupbravery", "=", 
          RowBox[{"Map", "[", 
           RowBox[{"(*", 
            RowBox[{"group", " ", "average", " ", "bravery"}], "*)"}], 
           RowBox[{"Mean", ",", 
            RowBox[{"Map", "[", 
             RowBox[{"Flatten", ",", "malepostdispersal"}], "]"}]}], "]"}]}], 
         ";", "\[IndentingNewLine]", 
         RowBox[{"groupbraverynext", "=", 
          RowBox[{"RotateLeft", "[", "groupbravery", "]"}]}], ";", 
         "\[IndentingNewLine]", 
         RowBox[{"wartable", "=", 
          RowBox[{"MapThread", "[", 
           RowBox[{
            RowBox[{
             RowBox[{"If", "[", 
              RowBox[{
               RowBox[{
                RowBox[{"Random", "[", "]"}], "<", "a"}], ",", 
               RowBox[{"If", "[", 
                RowBox[{
                 RowBox[{
                  RowBox[{"Random", "[", "]"}], "<", 
                  RowBox[{"0.5", 
                   RowBox[{"(", 
                    RowBox[{"1", "+", "#1", "-", "#2"}], ")"}]}]}], ",", 
                 "\"\<AW\>\"", ",", "\"\<AL\>\""}], "]"}], ",", 
               "\"\<NA\>\""}], "]"}], "&"}], ",", 
            RowBox[{"{", 
             RowBox[{"groupbravery", ",", "groupbraverynext"}], "}"}]}], 
           "]"}]}], ";", "\[IndentingNewLine]", 
         RowBox[{"wartableprev", "=", 
          RowBox[{"RotateRight", "[", "wartable", "]"}]}], ";", 
         "\[IndentingNewLine]", "\[IndentingNewLine]", 
         RowBox[{"(*", 
          RowBox[{
          "Determining", " ", "female", " ", "competitiveness", " ", "at", 
           " ", "home", " ", "and", " ", "abroad"}], "*)"}], 
         "\[IndentingNewLine]", 
         RowBox[{"femcomphome", "=", 
          RowBox[{"MapThread", "[", 
           RowBox[{
            RowBox[{
             RowBox[{"Switch", "[", 
              RowBox[{"#1", ",", "\"\<NA\>\"", ",", 
               RowBox[{"ConstantArray", "[", 
                RowBox[{"0.9999", ",", 
                 RowBox[{"Length", "@", "#2"}]}], "]"}], ",", "\"\<AW\>\"", 
               ",", 
               RowBox[{"ConstantArray", "[", 
                RowBox[{"sf", ",", 
                 RowBox[{"Length", "@", "#2"}]}], "]"}], ",", "\"\<AL\>\"", 
               ",", 
               RowBox[{"ConstantArray", "[", 
                RowBox[{"0.9999", ",", 
                 RowBox[{"Length", "@", "#2"}]}], "]"}]}], "]"}], "&"}], ",", 
            
            RowBox[{"{", 
             RowBox[{"wartableprev", ",", "fempostdispersal"}], "}"}]}], 
           "]"}]}], ";", 
         RowBox[{"femcompabroad", "=", 
          RowBox[{"MapThread", "[", 
           RowBox[{
            RowBox[{
             RowBox[{"Switch", "[", 
              RowBox[{"#1", ",", "\"\<NA\>\"", ",", 
               RowBox[{"ConstantArray", "[", 
                RowBox[{"0.0001", ",", 
                 RowBox[{"Length", "@", "#2"}]}], "]"}], ",", "\"\<AW\>\"", 
               ",", 
               RowBox[{"ConstantArray", "[", 
                RowBox[{
                 RowBox[{"(", 
                  RowBox[{"1", "-", "sf"}], ")"}], ",", 
                 RowBox[{"Length", "@", "#2"}]}], "]"}], ",", " ", 
               "\"\<AL\>\"", ",", " ", 
               RowBox[{"ConstantArray", "[", 
                RowBox[{"0.0001", ",", 
                 RowBox[{"Length", "@", "#2"}]}], "]"}]}], "]"}], "&"}], ",", 
            
            RowBox[{"{", 
             RowBox[{"wartable", ",", "fempostdispersal"}], "}"}]}], "]"}]}], 
         ";", "\[IndentingNewLine]", "\[IndentingNewLine]", 
         RowBox[{"(*", 
          RowBox[{
          "Determining", " ", "male", " ", "competitiveness", " ", "at", " ", 
           "home", " ", "and", " ", "abroad"}], "*)"}], "\n", "\t", 
         RowBox[{"indbrave", "=", 
          RowBox[{"Map", "[", 
           RowBox[{"Mean", ",", "malepostdispersal", ",", 
            RowBox[{"{", "2", "}"}]}], "]"}]}], ";", 
         RowBox[{"malecomphome", "=", 
          RowBox[{"MapThread", "[", 
           RowBox[{
            RowBox[{
             RowBox[{"Switch", "[", 
              RowBox[{"#1", ",", "\"\<NA\>\"", ",", 
               RowBox[{"ConstantArray", "[", 
                RowBox[{"0.9999", ",", 
                 RowBox[{"Length", "@", "#2"}]}], "]"}], ",", "\"\<AW\>\"", 
               ",", 
               RowBox[{
                RowBox[{"\[Tau]", "[", "#2", "]"}], "*", "sm"}], ",", 
               "\"\<AL\>\"", ",", 
               RowBox[{"\[Tau]", "[", "#2", "]"}]}], "]"}], "&"}], ",", 
            RowBox[{"{", 
             RowBox[{"wartableprev", ",", "indbrave"}], "}"}]}], "]"}]}], ";", 
         RowBox[{"malecompabroad", "=", 
          RowBox[{"MapThread", "[", 
           RowBox[{
            RowBox[{
             RowBox[{"Switch", "[", 
              RowBox[{"#1", ",", "\"\<NA\>\"", ",", 
               RowBox[{"ConstantArray", "[", 
                RowBox[{"0.0001", ",", 
                 RowBox[{"Length", "@", "#2"}]}], "]"}], ",", "\"\<AW\>\"", 
               ",", 
               RowBox[{
                RowBox[{"\[Tau]", "[", "#2", "]"}], "*", 
                RowBox[{"(", 
                 RowBox[{"1", "-", "sm"}], ")"}]}], ",", "\"\<AL\>\"", ",", 
               RowBox[{"ConstantArray", "[", 
                RowBox[{"0.0001", ",", 
                 RowBox[{"Length", "@", "#2"}]}], "]"}]}], "]"}], "&"}], ",", 
            
            RowBox[{"{", 
             RowBox[{"wartable", ",", "indbrave"}], "}"}]}], "]"}]}], ";", 
         "\[IndentingNewLine]", "\[IndentingNewLine]", 
         RowBox[{"(*", 
          RowBox[{
          "Ensuring", " ", "patches", " ", "have", " ", "at", " ", "least", 
           " ", "Nf", " ", "females", " ", "and", " ", "Nm", " ", "males"}], 
          "*)"}], "\[IndentingNewLine]", 
         RowBox[{"outsider", "=", 
          RowBox[{"Flatten", "[", 
           RowBox[{
            RowBox[{"Table", "[", 
             RowBox[{
              RowBox[{"{", 
               RowBox[{"i", ",", "h"}], "}"}], ",", 
              RowBox[{"{", 
               RowBox[{"i", ",", "0", ",", "1", ",", "0.02"}], "}"}], ",", 
              RowBox[{"{", 
               RowBox[{"h", ",", "0", ",", "1", ",", "0.02"}], "}"}]}], "]"}],
             ",", "1"}], "]"}]}], ";", "\[IndentingNewLine]", 
         RowBox[{"fempostdispersal", "=", 
          RowBox[{"ReleaseHold", "[", 
           RowBox[{"Map", "[", 
            RowBox[{
             RowBox[{
              RowBox[{"If", "[", 
               RowBox[{
                RowBox[{
                 RowBox[{"Length", "[", "#", "]"}], "<", "Nf"}], ",", 
                RowBox[{"PadRight", "[", 
                 RowBox[{"#", ",", "Nf", ",", 
                  RowBox[{"Hold", "[", 
                   RowBox[{"RandomChoice", "[", "outsider", "]"}], "]"}]}], 
                 "]"}], ",", "#"}], "]"}], "&"}], ",", "fempostdispersal"}], 
            "]"}], "]"}]}], ";", "\[IndentingNewLine]", 
         RowBox[{"malepostdispersal", "=", 
          RowBox[{"ReleaseHold", "[", 
           RowBox[{"Map", "[", 
            RowBox[{
             RowBox[{
              RowBox[{"If", "[", 
               RowBox[{
                RowBox[{
                 RowBox[{"Length", "[", "#", "]"}], "<", "Nm"}], ",", 
                RowBox[{"PadRight", "[", 
                 RowBox[{"#", ",", "Nm", ",", 
                  RowBox[{"Hold", "[", 
                   RowBox[{"RandomChoice", "[", "outsider", "]"}], "]"}]}], 
                 "]"}], ",", "#"}], "]"}], "&"}], ",", "malepostdispersal"}], 
            "]"}], "]"}]}], ";", "\[IndentingNewLine]", 
         RowBox[{"femcomphome", "=", 
          RowBox[{"Map", "[", 
           RowBox[{
            RowBox[{
             RowBox[{"If", "[", 
              RowBox[{
               RowBox[{
                RowBox[{"Length", "[", "#", "]"}], "<", "Nf"}], ",", 
               RowBox[{"PadRight", "[", 
                RowBox[{"#", ",", "Nf", ",", "0.0001"}], "]"}], ",", "#"}], 
              "]"}], "&"}], ",", "femcomphome"}], "]"}]}], ";", 
         "\[IndentingNewLine]", 
         RowBox[{"femcompabroad", "=", 
          RowBox[{"Map", "[", 
           RowBox[{
            RowBox[{
             RowBox[{"If", "[", 
              RowBox[{
               RowBox[{
                RowBox[{"Length", "[", "#", "]"}], "<", "Nf"}], ",", 
               RowBox[{"PadRight", "[", 
                RowBox[{"#", ",", "Nf", ",", "0.0001"}], "]"}], ",", "#"}], 
              "]"}], "&"}], ",", "femcompabroad"}], "]"}]}], ";", 
         "\[IndentingNewLine]", 
         RowBox[{"malecomphome", "=", 
          RowBox[{"Map", "[", 
           RowBox[{
            RowBox[{
             RowBox[{"If", "[", 
              RowBox[{
               RowBox[{
                RowBox[{"Length", "[", "#", "]"}], "<", "Nm"}], ",", 
               RowBox[{"PadRight", "[", 
                RowBox[{"#", ",", "Nm", ",", "0.0001"}], "]"}], ",", "#"}], 
              "]"}], "&"}], ",", "malecomphome"}], "]"}]}], ";", 
         "\[IndentingNewLine]", 
         RowBox[{"malecompabroad", "=", 
          RowBox[{"Map", "[", 
           RowBox[{
            RowBox[{
             RowBox[{"If", "[", 
              RowBox[{
               RowBox[{
                RowBox[{"Length", "[", "#", "]"}], "<", "Nm"}], ",", 
               RowBox[{"PadRight", "[", 
                RowBox[{"#", ",", "Nm", ",", "0.0001"}], "]"}], ",", "#"}], 
              "]"}], "&"}], ",", "malecompabroad"}], "]"}]}], ";", 
         "\[IndentingNewLine]", "\[IndentingNewLine]", 
         RowBox[{"(*", 
          RowBox[{"Females", ":", " ", 
           RowBox[{"Density", " ", "dependent", " ", "regulation"}]}], "*)"}],
          "\[IndentingNewLine]", 
         RowBox[{"fembreeders", "=", 
          RowBox[{"Table", "[", "\[IndentingNewLine]", 
           RowBox[{
            RowBox[{"If", "[", 
             RowBox[{
              RowBox[{
               RowBox[{
               "wartableprev", "\[LeftDoubleBracket]", "x", 
                "\[RightDoubleBracket]"}], "===", "\"\<AW\>\""}], ",", 
              "\[IndentingNewLine]", 
              RowBox[{"(*", 
               RowBox[{
                RowBox[{
                "FG", " ", "has", " ", "been", " ", "attacked", " ", "by", 
                 " ", "group", " ", "x"}], "-", 
                RowBox[{"1", " ", "and", " ", "group", " ", "x"}], "-", 
                RowBox[{"1", " ", "won", " ", "the", " ", "battle"}]}], 
               "*)"}], "\[IndentingNewLine]", 
              RowBox[{"RandomSample", "[", 
               RowBox[{
                RowBox[{
                 RowBox[{"Join", "[", 
                  RowBox[{
                   RowBox[{
                   "femcomphome", "\[LeftDoubleBracket]", "x", 
                    "\[RightDoubleBracket]"}], ",", 
                   RowBox[{
                    RowBox[{"RotateRight", "[", "femcompabroad", "]"}], 
                    "\[LeftDoubleBracket]", "x", "\[RightDoubleBracket]"}]}], 
                  "]"}], "\[Rule]", 
                 RowBox[{"Join", "[", 
                  RowBox[{
                   RowBox[{
                   "fempostdispersal", "\[LeftDoubleBracket]", "x", 
                    "\[RightDoubleBracket]"}], ",", 
                   RowBox[{
                    RowBox[{"RotateRight", "[", "fempostdispersal", "]"}], 
                    "\[LeftDoubleBracket]", "x", "\[RightDoubleBracket]"}]}], 
                  "]"}]}], ",", "Nf"}], "]"}], ",", "\[IndentingNewLine]", 
              RowBox[{"(*", 
               RowBox[{"Other", " ", "cases"}], "*)"}], "\[IndentingNewLine]", 
              RowBox[{"RandomSample", "[", 
               RowBox[{
                RowBox[{
                 RowBox[{
                 "femcomphome", "\[LeftDoubleBracket]", "x", 
                  "\[RightDoubleBracket]"}], "\[Rule]", 
                 RowBox[{
                 "fempostdispersal", "\[LeftDoubleBracket]", "x", 
                  "\[RightDoubleBracket]"}]}], ",", "Nf"}], "]"}]}], "]"}], 
            ",", 
            RowBox[{"{", 
             RowBox[{"x", ",", "p"}], "}"}]}], "]"}]}], ";", 
         "\[IndentingNewLine]", "\[IndentingNewLine]", 
         RowBox[{"(*", 
          RowBox[{"Males", ":", " ", 
           RowBox[{"Density", " ", "dependent", " ", "regulation"}]}], "*)"}],
          "\[IndentingNewLine]", 
         RowBox[{"malebreeders", "=", 
          RowBox[{"Table", "[", "\[IndentingNewLine]", 
           RowBox[{
            RowBox[{"If", "[", 
             RowBox[{
              RowBox[{
               RowBox[{
               "wartableprev", "\[LeftDoubleBracket]", "x", 
                "\[RightDoubleBracket]"}], "===", "\"\<AW\>\""}], ",", 
              "\[IndentingNewLine]", 
              RowBox[{"(*", 
               RowBox[{
                RowBox[{
                "FG", " ", "has", " ", "been", " ", "attacked", " ", "by", 
                 " ", "group", " ", "x"}], "-", 
                RowBox[{"1", " ", "and", " ", "group", " ", "x"}], "-", 
                RowBox[{"1", " ", "won", " ", "the", " ", "battle"}]}], 
               "*)"}], "\[IndentingNewLine]", 
              RowBox[{"RandomSample", "[", 
               RowBox[{
                RowBox[{
                 RowBox[{"Join", "[", 
                  RowBox[{
                   RowBox[{
                   "malecomphome", "\[LeftDoubleBracket]", "x", 
                    "\[RightDoubleBracket]"}], ",", 
                   RowBox[{
                    RowBox[{"RotateRight", "[", "malecompabroad", "]"}], 
                    "\[LeftDoubleBracket]", "x", "\[RightDoubleBracket]"}]}], 
                  "]"}], "\[Rule]", 
                 RowBox[{"Join", "[", 
                  RowBox[{
                   RowBox[{
                   "malepostdispersal", "\[LeftDoubleBracket]", "x", 
                    "\[RightDoubleBracket]"}], ",", 
                   RowBox[{
                    RowBox[{"RotateRight", "[", "malepostdispersal", "]"}], 
                    "\[LeftDoubleBracket]", "x", "\[RightDoubleBracket]"}]}], 
                  "]"}]}], ",", "Nf"}], "]"}], ",", "\[IndentingNewLine]", 
              RowBox[{"(*", 
               RowBox[{"Other", " ", "cases"}], "*)"}], "\[IndentingNewLine]", 
              RowBox[{"RandomSample", "[", 
               RowBox[{
                RowBox[{
                 RowBox[{
                 "malecomphome", "\[LeftDoubleBracket]", "x", 
                  "\[RightDoubleBracket]"}], "\[Rule]", 
                 RowBox[{
                 "malepostdispersal", "\[LeftDoubleBracket]", "x", 
                  "\[RightDoubleBracket]"}]}], ",", "Nf"}], "]"}]}], "]"}], 
            ",", 
            RowBox[{"{", 
             RowBox[{"x", ",", "p"}], "}"}]}], "]"}]}], ";", 
         "\[IndentingNewLine]", "\[IndentingNewLine]", 
         RowBox[{"(*", 
          RowBox[{"Generation", " ", "average"}], "*)"}], 
         "\[IndentingNewLine]", 
         RowBox[{
          RowBox[{
          "logger", "\[LeftDoubleBracket]", "g", "\[RightDoubleBracket]"}], 
          "=", 
          RowBox[{
           RowBox[{
            FractionBox["1", "2"], 
            RowBox[{"(", 
             RowBox[{
              FractionBox["1", 
               RowBox[{"2", " ", "Nf", " ", "p"}]], 
              RowBox[{"Apply", "[", 
               RowBox[{"Plus", ",", 
                RowBox[{"Flatten", "[", "fembreeders", "]"}]}], "]"}]}], 
             ")"}]}], "+", 
           RowBox[{
            FractionBox["1", "2"], 
            RowBox[{"(", 
             RowBox[{
              FractionBox["1", 
               RowBox[{"2", " ", "Nm", " ", "p"}]], 
              RowBox[{"Apply", "[", 
               RowBox[{"Plus", ",", 
                RowBox[{"Flatten", "[", "malebreeders", "]"}]}], "]"}]}], 
             ")"}]}]}]}], ";", "\[IndentingNewLine]", "\[IndentingNewLine]", 
         RowBox[{"(*", 
          RowBox[{"10", " ", "random", " ", "points"}], "*)"}], 
         "\[IndentingNewLine]", 
         RowBox[{"tenrandom", "=", 
          RowBox[{"RandomSample", "[", 
           RowBox[{
            RowBox[{"Join", "[", 
             RowBox[{
              RowBox[{"Flatten", "[", "fembreeders", "]"}], ",", 
              RowBox[{"Flatten", "[", "malebreeders", "]"}]}], "]"}], ",", 
            "10"}], "]"}]}], ";", "\[IndentingNewLine]", 
         RowBox[{
          RowBox[{
          "randomlogger", "\[LeftDoubleBracket]", "g", 
           "\[RightDoubleBracket]"}], "=", 
          RowBox[{"Map", "[", 
           RowBox[{
            RowBox[{
             RowBox[{"{", 
              RowBox[{"g", ",", "#"}], "}"}], "&"}], ",", "tenrandom"}], 
           "]"}]}], ";"}], "\[IndentingNewLine]", "\[IndentingNewLine]", ",", 
        
        RowBox[{"{", 
         RowBox[{"g", ",", "G"}], "}"}]}], "]"}], ";", 
      RowBox[{"Print", "[", 
       RowBox[{"\"\<Bravery=\>\"", ",", 
        RowBox[{
        "logger", "\[LeftDoubleBracket]", "G", "\[RightDoubleBracket]"}]}], 
       "]"}]}], ")"}]}], "]"}]}]], "Input",
 CellChangeTimes->{{3.681214226708127*^9, 3.6812145647127953`*^9}, {
   3.68121459803302*^9, 3.681214673851118*^9}, {3.681214722249309*^9, 
   3.6812147703540373`*^9}, {3.681215031888411*^9, 3.681215179763726*^9}, {
   3.681215307482348*^9, 3.6812153582662*^9}, {3.6812155182015533`*^9, 
   3.68121551849219*^9}, {3.6812157850027857`*^9, 3.681215862328689*^9}, {
   3.681215901704187*^9, 3.6812159371671953`*^9}, {3.681216109122466*^9, 
   3.6812161455214357`*^9}, {3.681216358689296*^9, 3.681216376201923*^9}, {
   3.6812167205602493`*^9, 3.681216744118958*^9}, {3.681216786279084*^9, 
   3.681216787894143*^9}, {3.68121714542624*^9, 3.681217181666724*^9}, {
   3.681217251527444*^9, 3.68121728062099*^9}, {3.682224646883828*^9, 
   3.682224650959495*^9}, {3.682224891225357*^9, 3.6822248960933933`*^9}, {
   3.682225045694262*^9, 3.682225106305911*^9}, {3.682225142000101*^9, 
   3.682225155735188*^9}, {3.682225507367264*^9, 3.6822255374426517`*^9}, {
   3.68222557898591*^9, 3.682225659164006*^9}, {3.6822257186731567`*^9, 
   3.6822257311606073`*^9}, {3.682231259203368*^9, 3.682231272030013*^9}, {
   3.682231303056514*^9, 3.682231433340931*^9}, {3.682231804642271*^9, 
   3.682231808504736*^9}, {3.6822320481155663`*^9, 3.6822320519368687`*^9}, {
   3.682232098425036*^9, 3.682232126462975*^9}, {3.682232228642332*^9, 
   3.682232370544312*^9}, {3.682232437198575*^9, 3.6822324647983513`*^9}, {
   3.682233145634289*^9, 3.6822331559002934`*^9}, 3.6822331968963747`*^9, {
   3.682233227860574*^9, 3.682233232810677*^9}, {3.682247093435816*^9, 
   3.682247153296431*^9}, {3.682247203597946*^9, 3.682247204924667*^9}, {
   3.68224738849168*^9, 3.682247392003949*^9}, {3.6826694913407097`*^9, 
   3.682669533746141*^9}, {3.682669591038232*^9, 3.682669663857885*^9}, {
   3.68266969639922*^9, 3.6826697184072313`*^9}, {3.682669751998191*^9, 
   3.682669792742668*^9}, {3.682669834807569*^9, 3.682669864845564*^9}, {
   3.6826700669531317`*^9, 3.682670070097769*^9}, {3.682670151739965*^9, 
   3.682670181260111*^9}, {3.682670275693653*^9, 3.6826702868125143`*^9}, {
   3.682670339201284*^9, 3.6826703540483637`*^9}, {3.682670755001349*^9, 
   3.6826707618644123`*^9}, {3.682671474140222*^9, 3.682671480314186*^9}, {
   3.682675741778584*^9, 3.6826757601434393`*^9}, {3.6826758241819267`*^9, 
   3.682675833220845*^9}, 3.682676312461418*^9, {3.6826768637548037`*^9, 
   3.682676884672773*^9}, {3.6826770374861183`*^9, 3.682677058092907*^9}, {
   3.682678149699057*^9, 3.6826781506983747`*^9}, {3.682755488801729*^9, 
   3.682755502959025*^9}, {3.682761746742156*^9, 3.682761769371901*^9}, {
   3.68276186068705*^9, 3.682761906259583*^9}, {3.6827621150793324`*^9, 
   3.682762122070777*^9}, {3.6827621672054234`*^9, 3.682762238226511*^9}, {
   3.682762294994474*^9, 3.6827622992409697`*^9}, {3.682762330872126*^9, 
   3.682762331032846*^9}, 3.682762488551063*^9, {3.682762539361498*^9, 
   3.682762567409243*^9}, {3.682762874530324*^9, 3.6827628990850763`*^9}, {
   3.682762952707635*^9, 3.6827630081770573`*^9}, {3.6827630837188377`*^9, 
   3.682763117805187*^9}, {3.682763300310458*^9, 3.682763353748728*^9}, {
   3.6827634029235287`*^9, 3.6827634081869392`*^9}, {3.682763460833618*^9, 
   3.6827635409588337`*^9}, {3.682763575388939*^9, 3.6827637832137737`*^9}, {
   3.682763972223082*^9, 3.682764030108666*^9}, {3.682764095449814*^9, 
   3.682764227340105*^9}, {3.682764355023138*^9, 3.6827644919285717`*^9}, {
   3.682764539382362*^9, 3.6827645616304817`*^9}, {3.6827648022518873`*^9, 
   3.682764806586299*^9}, {3.682764895910694*^9, 3.682764946828445*^9}, {
   3.682765411207119*^9, 3.682765446069428*^9}, {3.682765568288474*^9, 
   3.6827655772949963`*^9}, {3.682765711170191*^9, 3.682765871497802*^9}, {
   3.682766117916745*^9, 3.682766195721286*^9}, {3.682766242543509*^9, 
   3.68276626707752*^9}, {3.682766343300098*^9, 3.68276646038752*^9}, {
   3.682766681801346*^9, 3.6827666977682056`*^9}, {3.682766734846784*^9, 
   3.682766758292835*^9}, {3.6827679843921213`*^9, 3.682768042972554*^9}, {
   3.6827681130478783`*^9, 3.6827681764447737`*^9}, {3.682768258625144*^9, 
   3.682768485154656*^9}, {3.682768517937778*^9, 3.682768534120554*^9}, {
   3.682768661394967*^9, 3.682768746901252*^9}, {3.6827687830277357`*^9, 
   3.68276885952737*^9}, {3.682768910221799*^9, 3.682768940459681*^9}, {
   3.6827690474794493`*^9, 3.682769202868601*^9}, {3.682769811830559*^9, 
   3.682769872331382*^9}, {3.682770009424759*^9, 3.68277001265101*^9}, {
   3.682833523361665*^9, 3.6828335498768263`*^9}, {3.682852943985301*^9, 
   3.6828529787286377`*^9}, {3.682853253178125*^9, 3.682853283788603*^9}, {
   3.682853353793006*^9, 3.682853447629537*^9}, {3.682853640556566*^9, 
   3.682853643282716*^9}, {3.682853682550187*^9, 3.682853682653414*^9}, {
   3.682853715964878*^9, 3.682853722662118*^9}, {3.682854283047186*^9, 
   3.6828542939266157`*^9}, {3.682857060132065*^9, 3.682857072239819*^9}, {
   3.682915421575185*^9, 3.682915429969348*^9}, {3.682915491941819*^9, 
   3.682915548829526*^9}, {3.682915686351967*^9, 3.682915701013165*^9}, {
   3.6829201490204573`*^9, 3.682920267181293*^9}, {3.682920606578771*^9, 
   3.682920607778515*^9}, {3.682923800762336*^9, 3.682923801592959*^9}, {
   3.683010436073147*^9, 3.683010445806267*^9}, {3.68301054561761*^9, 
   3.6830107481729794`*^9}, {3.6832653607606907`*^9, 
   3.6832653706481113`*^9}, {3.683266244112206*^9, 3.6832664415013237`*^9}, {
   3.6832664741656847`*^9, 3.683266495831369*^9}, {3.683267590857383*^9, 
   3.683267595593027*^9}, {3.683271114791174*^9, 3.6832711317962093`*^9}, {
   3.683281818862277*^9, 3.6832818443401823`*^9}, {3.6832819160330477`*^9, 
   3.683281926552517*^9}, {3.683282069672276*^9, 3.6832820769758873`*^9}, {
   3.6832821198376017`*^9, 3.68328222325626*^9}, {3.6832822727011633`*^9, 
   3.68328229950793*^9}, 3.683282936452074*^9, {3.683370305647222*^9, 
   3.683370309818747*^9}, {3.683370363999453*^9, 3.6833704275273647`*^9}, {
   3.683370497794716*^9, 3.683370511833962*^9}, {3.683370969130939*^9, 
   3.683371000496772*^9}, {3.683371042070148*^9, 3.683371078836203*^9}, {
   3.683373243860958*^9, 3.683373250289439*^9}, {3.6833738930482483`*^9, 
   3.683373893152149*^9}, {3.683434485482294*^9, 3.683434512911186*^9}, {
   3.683434925441255*^9, 3.683434939768635*^9}, {3.6834350167971478`*^9, 
   3.683435027516079*^9}, {3.6834350656266527`*^9, 3.683435105823681*^9}, 
   3.683435153213303*^9, {3.6834351963054333`*^9, 3.683435333395048*^9}, {
   3.683435419133572*^9, 3.683435529496859*^9}, {3.6834356621129427`*^9, 
   3.683435694062498*^9}, {3.683435757357139*^9, 3.683435759555661*^9}, {
   3.6834358888999147`*^9, 3.68343604172427*^9}, {3.683437684125454*^9, 
   3.6834377187212057`*^9}, {3.683437756544119*^9, 3.683437809436082*^9}, {
   3.683438799042419*^9, 3.6834388694921722`*^9}, {3.683439025606502*^9, 
   3.683439121463697*^9}, {3.6834396110778522`*^9, 3.683439623284944*^9}, {
   3.683459623492991*^9, 3.6834596614826717`*^9}, {3.683459704636407*^9, 
   3.6834597922688217`*^9}, {3.683975379276155*^9, 3.683975388211434*^9}, {
   3.6840631276926937`*^9, 3.68406325353224*^9}, {3.684063321119726*^9, 
   3.684063399537607*^9}, 3.684063548539554*^9, {3.684063669646291*^9, 
   3.68406370719337*^9}, {3.6840639633162537`*^9, 3.684064051373955*^9}, {
   3.684064576429583*^9, 3.684064761503512*^9}, {3.684064817629592*^9, 
   3.6840648242913313`*^9}, {3.6840648640031*^9, 3.684064866722784*^9}, {
   3.684126287054233*^9, 3.6841262957047243`*^9}, {3.684128725716556*^9, 
   3.68412874969652*^9}, 3.684129340790328*^9, {3.684131546688252*^9, 
   3.684131548405303*^9}, {3.684147050792185*^9, 3.6841470709037333`*^9}, {
   3.684149862459711*^9, 3.684150009179594*^9}, {3.684150112456418*^9, 
   3.6841501880192137`*^9}, {3.684150272235293*^9, 3.684150274567905*^9}, {
   3.684231168230357*^9, 3.684231171193651*^9}, {3.684240896805726*^9, 
   3.684240938050478*^9}, {3.684241027899623*^9, 3.684241040881171*^9}, {
   3.684241083790506*^9, 3.684241115485634*^9}, {3.6842412043720016`*^9, 
   3.684241226289336*^9}, {3.6842587298145447`*^9, 3.684258731069973*^9}, {
   3.6842591994932823`*^9, 3.684259202211485*^9}, {3.684302548938072*^9, 
   3.6843025517400923`*^9}, {3.684348772074181*^9, 3.684348775235303*^9}, {
   3.6844305120135927`*^9, 3.68443057161108*^9}, {3.684478622350609*^9, 
   3.68447864888451*^9}, {3.6848309835335817`*^9, 3.684831005107006*^9}, {
   3.684831346189061*^9, 3.68483134723525*^9}, {3.684831466062046*^9, 
   3.684831467605063*^9}, {3.6848319789308968`*^9, 3.684831982342354*^9}, {
   3.685079244294241*^9, 3.685079244660057*^9}, {3.6850799774092693`*^9, 
   3.685079996962237*^9}, {3.685080126998996*^9, 3.685080204688487*^9}, {
   3.6850803135943003`*^9, 3.685080349341052*^9}, {3.6850805012133703`*^9, 
   3.6850805309360933`*^9}, 3.685080561753927*^9, {3.685080884642166*^9, 
   3.685080888776667*^9}, {3.685081176647037*^9, 3.685081180188469*^9}, {
   3.6850814846759987`*^9, 3.6850814858139*^9}, {3.68508169416609*^9, 
   3.6850817052036667`*^9}, {3.685082251413451*^9, 3.685082265915469*^9}, 
   3.6852513614777308`*^9, {3.6852513921950703`*^9, 3.685251436361288*^9}, 
   3.685251721778112*^9, {3.685251824988489*^9, 3.685251883081112*^9}, {
   3.685272788493024*^9, 3.685272805489643*^9}, {3.685273133214188*^9, 
   3.685273147532586*^9}, {3.685274162958218*^9, 3.685274170376573*^9}, {
   3.6852747887466803`*^9, 3.6852747922121572`*^9}, 3.685276769715014*^9, {
   3.685523948896822*^9, 3.685523953772567*^9}, {3.685524034524633*^9, 
   3.685524039870377*^9}, 3.6855247841586123`*^9, 3.6855306382654676`*^9, {
   3.685615497567849*^9, 3.685615500038727*^9}, {3.685615817586945*^9, 
   3.685615819889468*^9}, {3.68561716225204*^9, 3.685617162541239*^9}, {
   3.685711849747162*^9, 3.685711850177227*^9}, {3.685728889468666*^9, 
   3.685728889728917*^9}, {3.6858573080252542`*^9, 3.685857410123556*^9}, {
   3.685859017872281*^9, 3.6858592232898684`*^9}, {3.685859790096773*^9, 
   3.685859805877038*^9}, {3.6858607342123938`*^9, 3.685860737838855*^9}, {
   3.685861943355946*^9, 3.685861946557382*^9}, {3.68587076395778*^9, 
   3.6858708093199997`*^9}, {3.685871096025622*^9, 3.685871111207775*^9}, {
   3.685871236856825*^9, 3.685871247596874*^9}, 3.6858713325267963`*^9, {
   3.685871371221136*^9, 3.6858713869601803`*^9}, {3.685871453445331*^9, 
   3.685871454324086*^9}, {3.685871498224842*^9, 3.685871543101766*^9}, {
   3.685874968726053*^9, 3.6858749885504503`*^9}, {3.6858754682750397`*^9, 
   3.6858755222713823`*^9}, {3.685875655491588*^9, 3.685875662847443*^9}, {
   3.6858757233176203`*^9, 3.685875734149737*^9}, {3.685876656836912*^9, 
   3.6858766631167088`*^9}, {3.685876774736761*^9, 3.6858767933650837`*^9}, {
   3.68587695831645*^9, 3.6858769585719547`*^9}, {3.685944799357017*^9, 
   3.6859448104261847`*^9}, {3.685944870301037*^9, 3.685944908847328*^9}, {
   3.685945215451475*^9, 3.6859452808615828`*^9}, 3.685946508737224*^9, {
   3.685964566222886*^9, 3.6859645694996243`*^9}, {3.6859646167866*^9, 
   3.685964620785223*^9}, {3.6859652389180393`*^9, 3.685965242216074*^9}, {
   3.686130746569231*^9, 3.6861307760097437`*^9}, {3.6861308570908957`*^9, 
   3.68613096221706*^9}, {3.686131169746462*^9, 3.686131170077993*^9}, {
   3.686297300894887*^9, 3.686297431522379*^9}, 3.686297476153*^9, {
   3.686298276763328*^9, 3.6862983345401993`*^9}, {3.6862984143095303`*^9, 
   3.68629841756877*^9}, {3.686466903526905*^9, 3.686466929285984*^9}, 
   3.6864677425392017`*^9, {3.686468639097454*^9, 3.686468677567583*^9}, {
   3.686478020261107*^9, 3.6864780340359077`*^9}, {3.686505217639325*^9, 
   3.686505236508243*^9}, {3.6867215601577377`*^9, 3.686721573230755*^9}, {
   3.686722391581449*^9, 3.686722430188759*^9}, 3.6867225045547113`*^9, {
   3.687767147305091*^9, 3.687767156304049*^9}, {3.687767207465344*^9, 
   3.687767223234728*^9}, {3.688143299818302*^9, 3.688143300833344*^9}, {
   3.6895055260211143`*^9, 3.689505562700161*^9}, {3.689505626654107*^9, 
   3.689505627220804*^9}, {3.6895058454505997`*^9, 3.689505921324603*^9}, {
   3.689506176729953*^9, 3.689506198999599*^9}, 3.689508193560198*^9, 
   3.689594355985078*^9}],

Cell[BoxData[
 RowBox[{
  RowBox[{"BraveryMother", "[", 
   RowBox[{
   "mf_", ",", "mm_", ",", "\[Chi]\[Omega]_", ",", "\[Eta]\[Omega]_", ",", 
    "sf_", ",", "sm_", ",", "a_", ",", "M_", ",", "Nf_Integer", ",", 
    "Nm_Integer", ",", "p_Integer", ",", "k_Integer", ",", "G_Integer"}], 
   "]"}], ":=", "\[IndentingNewLine]", 
  RowBox[{"Block", "[", 
   RowBox[{
    RowBox[{"{", 
     RowBox[{"$HistoryLength", "=", "5"}], "}"}], ",", "\[IndentingNewLine]", 
    
    RowBox[{"(", 
     RowBox[{"(*", 
      RowBox[{
      "Logger", " ", "to", " ", "store", " ", "bravery", " ", "generation", 
       " ", "average"}], "*)"}], "\[IndentingNewLine]", 
     RowBox[{
      RowBox[{"logger", "=", 
       RowBox[{"Table", "[", 
        RowBox[{"0", ",", "G"}], "]"}]}], ";", "\[IndentingNewLine]", 
      "\[IndentingNewLine]", 
      RowBox[{"(*", 
       RowBox[{
       "Logger", " ", "to", " ", "store", " ", "10", " ", "random", " ", 
        "gene", " ", "values", " ", "per", " ", "generation"}], "*)"}], 
      "\[IndentingNewLine]", 
      RowBox[{"randomlogger", "=", 
       RowBox[{"Table", "[", 
        RowBox[{"0", ",", "G"}], "]"}]}], ";", "\[IndentingNewLine]", 
      "\[IndentingNewLine]", 
      RowBox[{"(*", 
       RowBox[{"Bravery", " ", "cost", " ", "function"}], "*)"}], 
      "\[IndentingNewLine]", 
      RowBox[{
       RowBox[{"\[Tau]", "[", "\[CapitalOmega]_", "]"}], ":=", 
       RowBox[{"1", "-", 
        RowBox[{"\[Chi]\[Omega]", " ", 
         SuperscriptBox["\[CapitalOmega]", "\[Eta]\[Omega]"]}]}]}], ";", 
      "\[IndentingNewLine]", "\[IndentingNewLine]", 
      RowBox[{"(*", 
       RowBox[{"Initial", " ", "male", " ", "and", " ", "female", " ", 
        RowBox[{"breeders", ".", " ", "Only"}], " ", 
        RowBox[{"locus", ":", " ", "bravery"}]}], "*)"}], 
      "\[IndentingNewLine]", 
      RowBox[{"fembreeders", "=", 
       RowBox[{"Table", "[", 
        RowBox[{
         RowBox[{"{", 
          RowBox[{
           RowBox[{"RandomChoice", "[", 
            RowBox[{"Range", "[", 
             RowBox[{"0", ",", "1", ",", "0.02"}], "]"}], "]"}], ",", 
           RowBox[{"RandomChoice", "[", 
            RowBox[{"Range", "[", 
             RowBox[{"0", ",", "1", ",", "0.02"}], "]"}], "]"}]}], "}"}], ",", 
         RowBox[{"{", "p", "}"}], ",", 
         RowBox[{"{", "Nf", "}"}]}], "]"}]}], ";", "\[IndentingNewLine]", 
      RowBox[{"malebreeders", "=", 
       RowBox[{"Table", "[", 
        RowBox[{
         RowBox[{"{", 
          RowBox[{
           RowBox[{"RandomChoice", "[", 
            RowBox[{"Range", "[", 
             RowBox[{"0", ",", "1", ",", "0.02"}], "]"}], "]"}], ",", 
           RowBox[{"RandomChoice", "[", 
            RowBox[{"Range", "[", 
             RowBox[{"0", ",", "1", ",", "0.02"}], "]"}], "]"}]}], "}"}], ",", 
         RowBox[{"{", "p", "}"}], ",", 
         RowBox[{"{", "Nm", "}"}]}], "]"}]}], ";", "\[IndentingNewLine]", 
      "\[IndentingNewLine]", 
      RowBox[{"Do", "[", "\[IndentingNewLine]", "\[IndentingNewLine]", 
       RowBox[{"(*", 
        RowBox[{"Reproduction", ":", " ", 
         RowBox[{
         "generating", " ", "daughters", " ", "under", " ", "absolute", " ", 
          "promiscuity"}]}], "*)"}], "\[IndentingNewLine]", 
       RowBox[{"(*", 
        RowBox[{
        "List", " ", "of", " ", "all", " ", "the", " ", "mothers", " ", "of", 
         " ", "all", " ", "the", " ", "daughters"}], "*)"}], 
       "\[IndentingNewLine]", 
       RowBox[{
        RowBox[{
         RowBox[{"daughtersmothers", "=", 
          RowBox[{"Table", "[", 
           RowBox[{
            RowBox[{"Sequence", "@@", 
             RowBox[{"ConstantArray", "[", 
              RowBox[{
               RowBox[{"fembreeders", "\[LeftDoubleBracket]", 
                RowBox[{"x", ",", "y"}], "\[RightDoubleBracket]"}], ",", 
               "k"}], "]"}]}], ",", 
            RowBox[{"{", 
             RowBox[{"x", ",", "p"}], "}"}], ",", 
            RowBox[{"{", 
             RowBox[{"y", ",", "Nf"}], "}"}]}], "]"}]}], ";", 
         "\[IndentingNewLine]", 
         RowBox[{"genesmothers", "=", 
          RowBox[{"Map", "[", 
           RowBox[{"RandomChoice", ",", 
            RowBox[{"Flatten", "[", 
             RowBox[{"daughtersmothers", ",", "1"}], "]"}]}], "]"}]}], ";", 
         "\[IndentingNewLine]", 
         RowBox[{"whomutates", "=", 
          RowBox[{"Flatten", "[", "\[IndentingNewLine]", 
           RowBox[{"Position", "[", 
            RowBox[{
             RowBox[{"RandomVariate", "[", 
              RowBox[{
               RowBox[{"BernoulliDistribution", "[", "M", "]"}], ",", 
               RowBox[{"Length", "[", "genesmothers", "]"}]}], "]"}], ",", 
             "1"}], "]"}], "]"}]}], ";", "\[IndentingNewLine]", 
         RowBox[{"mutatedgenes", "=", 
          RowBox[{"Map", "[", 
           RowBox[{
            RowBox[{
             RowBox[{"RandomChoice", "[", 
              RowBox[{"{", 
               RowBox[{
                RowBox[{"Max", "[", 
                 RowBox[{"0", ",", 
                  RowBox[{"#", "-", "0.02"}]}], "]"}], ",", "#", ",", 
                RowBox[{"Min", "[", 
                 RowBox[{
                  RowBox[{"#", "+", "0.02"}], ",", "1"}], "]"}]}], "}"}], 
              "]"}], "&"}], ",", 
            RowBox[{
            "genesmothers", "\[LeftDoubleBracket]", "whomutates", 
             "\[RightDoubleBracket]"}]}], "]"}]}], ";", "\[IndentingNewLine]", 
         RowBox[{
          RowBox[{
          "genesmothers", "\[LeftDoubleBracket]", "whomutates", 
           "\[RightDoubleBracket]"}], "=", "mutatedgenes"}], ";", 
         "\[IndentingNewLine]", 
         RowBox[{"(*", 
          RowBox[{
          "List", " ", "of", " ", "all", " ", "the", " ", "fathers", " ", 
           "of", " ", "all", " ", "the", " ", "daughters"}], "*)"}], 
         "\[IndentingNewLine]", 
         RowBox[{"daughtersfathers", "=", 
          RowBox[{"Map", "[", 
           RowBox[{
            RowBox[{
             RowBox[{"RandomChoice", "[", 
              RowBox[{"#", ",", 
               RowBox[{"Nf", "*", "k"}]}], "]"}], "&"}], ",", "malebreeders", 
            ",", "1"}], "]"}]}], ";", "\[IndentingNewLine]", 
         RowBox[{"genesfathers", "=", 
          RowBox[{"Map", "[", 
           RowBox[{"RandomChoice", ",", 
            RowBox[{"Flatten", "[", 
             RowBox[{"daughtersfathers", ",", "1"}], "]"}]}], "]"}]}], ";", 
         "\[IndentingNewLine]", 
         RowBox[{"whomutates", "=", 
          RowBox[{"Flatten", "[", "\[IndentingNewLine]", 
           RowBox[{"Position", "[", 
            RowBox[{
             RowBox[{"RandomVariate", "[", 
              RowBox[{
               RowBox[{"BernoulliDistribution", "[", "M", "]"}], ",", 
               RowBox[{"Length", "[", "genesfathers", "]"}]}], "]"}], ",", 
             "1"}], "]"}], "]"}]}], ";", "\[IndentingNewLine]", 
         RowBox[{"mutatedgenes", "=", 
          RowBox[{"Map", "[", 
           RowBox[{
            RowBox[{
             RowBox[{"RandomChoice", "[", 
              RowBox[{"{", 
               RowBox[{
                RowBox[{"Max", "[", 
                 RowBox[{"0", ",", 
                  RowBox[{"#", "-", "0.02"}]}], "]"}], ",", "#", ",", 
                RowBox[{"Min", "[", 
                 RowBox[{
                  RowBox[{"#", "+", "0.02"}], ",", "1"}], "]"}]}], "}"}], 
              "]"}], "&"}], ",", 
            RowBox[{
            "genesfathers", "\[LeftDoubleBracket]", "whomutates", 
             "\[RightDoubleBracket]"}]}], "]"}]}], ";", "\[IndentingNewLine]", 
         RowBox[{
          RowBox[{
          "genesfathers", "\[LeftDoubleBracket]", "whomutates", 
           "\[RightDoubleBracket]"}], "=", "mutatedgenes"}], ";", 
         "\[IndentingNewLine]", 
         RowBox[{"(*", 
          RowBox[{"Creating", " ", "fempredispersal"}], "*)"}], 
         "\[IndentingNewLine]", 
         RowBox[{"fempredispersal", "=", 
          RowBox[{"ArrayReshape", "[", 
           RowBox[{
            RowBox[{"MapThread", "[", 
             RowBox[{
              RowBox[{
               RowBox[{"{", 
                RowBox[{"#1", ",", "#2"}], "}"}], "&"}], ",", 
              RowBox[{"{", 
               RowBox[{"genesmothers", ",", "genesfathers"}], "}"}]}], "]"}], 
            ",", 
            RowBox[{"{", 
             RowBox[{"p", ",", 
              RowBox[{"Nf", "*", "k"}], ",", "2"}], "}"}]}], "]"}]}], ";", 
         "\[IndentingNewLine]", "\[IndentingNewLine]", 
         RowBox[{"(*", 
          RowBox[{"Reproduction", ":", " ", 
           RowBox[{
           "generating", " ", "sons", " ", "under", " ", "absolute", " ", 
            "promiscuity"}]}], "*)"}], "\[IndentingNewLine]", 
         RowBox[{"(*", 
          RowBox[{
          "List", " ", "of", " ", "all", " ", "the", " ", "mothers", " ", 
           "of", " ", "all", " ", "the", " ", "sons"}], "*)"}], 
         "\[IndentingNewLine]", 
         RowBox[{"sonsmothers", "=", 
          RowBox[{"Table", "[", 
           RowBox[{
            RowBox[{"Sequence", "@@", 
             RowBox[{"ConstantArray", "[", 
              RowBox[{
               RowBox[{"fembreeders", "\[LeftDoubleBracket]", 
                RowBox[{"x", ",", "y"}], "\[RightDoubleBracket]"}], ",", 
               "k"}], "]"}]}], ",", 
            RowBox[{"{", 
             RowBox[{"x", ",", "p"}], "}"}], ",", 
            RowBox[{"{", 
             RowBox[{"y", ",", "Nf"}], "}"}]}], "]"}]}], ";", 
         "\[IndentingNewLine]", 
         RowBox[{"genesmothers", "=", 
          RowBox[{"Map", "[", 
           RowBox[{"RandomChoice", ",", 
            RowBox[{"Flatten", "[", 
             RowBox[{"sonsmothers", ",", "1"}], "]"}]}], "]"}]}], ";", 
         "\[IndentingNewLine]", 
         RowBox[{"whomutates", "=", 
          RowBox[{"Flatten", "[", "\[IndentingNewLine]", 
           RowBox[{"Position", "[", 
            RowBox[{
             RowBox[{"RandomVariate", "[", 
              RowBox[{
               RowBox[{"BernoulliDistribution", "[", "M", "]"}], ",", 
               RowBox[{"Length", "[", "genesmothers", "]"}]}], "]"}], ",", 
             "1"}], "]"}], "]"}]}], ";", "\[IndentingNewLine]", 
         RowBox[{"mutatedgenes", "=", 
          RowBox[{"Map", "[", 
           RowBox[{
            RowBox[{
             RowBox[{"RandomChoice", "[", 
              RowBox[{"{", 
               RowBox[{
                RowBox[{"Max", "[", 
                 RowBox[{"0", ",", 
                  RowBox[{"#", "-", "0.02"}]}], "]"}], ",", "#", ",", 
                RowBox[{"Min", "[", 
                 RowBox[{
                  RowBox[{"#", "+", "0.02"}], ",", "1"}], "]"}]}], "}"}], 
              "]"}], "&"}], ",", 
            RowBox[{
            "genesmothers", "\[LeftDoubleBracket]", "whomutates", 
             "\[RightDoubleBracket]"}]}], "]"}]}], ";", "\[IndentingNewLine]", 
         RowBox[{
          RowBox[{
          "genesmothers", "\[LeftDoubleBracket]", "whomutates", 
           "\[RightDoubleBracket]"}], "=", "mutatedgenes"}], ";", 
         "\[IndentingNewLine]", 
         RowBox[{"(*", 
          RowBox[{
          "List", " ", "of", " ", "all", " ", "the", " ", "fathers", " ", 
           "of", " ", "all", " ", "the", " ", "sons"}], "*)"}], 
         "\[IndentingNewLine]", 
         RowBox[{"sonsfathers", "=", 
          RowBox[{"Map", "[", 
           RowBox[{
            RowBox[{
             RowBox[{"RandomChoice", "[", 
              RowBox[{"#", ",", 
               RowBox[{"Nf", "*", "k"}]}], "]"}], "&"}], ",", "malebreeders", 
            ",", "1"}], "]"}]}], ";", "\[IndentingNewLine]", 
         RowBox[{"genesfathers", "=", 
          RowBox[{"Map", "[", 
           RowBox[{"RandomChoice", ",", 
            RowBox[{"Flatten", "[", 
             RowBox[{"sonsfathers", ",", "1"}], "]"}]}], "]"}]}], ";", 
         "\[IndentingNewLine]", 
         RowBox[{"whomutates", "=", 
          RowBox[{"Flatten", "[", "\[IndentingNewLine]", 
           RowBox[{"Position", "[", 
            RowBox[{
             RowBox[{"RandomVariate", "[", 
              RowBox[{
               RowBox[{"BernoulliDistribution", "[", "M", "]"}], ",", 
               RowBox[{"Length", "[", "genesfathers", "]"}]}], "]"}], ",", 
             "1"}], "]"}], "]"}]}], ";", "\[IndentingNewLine]", 
         RowBox[{"mutatedgenes", "=", 
          RowBox[{"Map", "[", 
           RowBox[{
            RowBox[{
             RowBox[{"RandomChoice", "[", 
              RowBox[{"{", 
               RowBox[{
                RowBox[{"Max", "[", 
                 RowBox[{"0", ",", 
                  RowBox[{"#", "-", "0.02"}]}], "]"}], ",", "#", ",", 
                RowBox[{"Min", "[", 
                 RowBox[{
                  RowBox[{"#", "+", "0.02"}], ",", "1"}], "]"}]}], "}"}], 
              "]"}], "&"}], ",", 
            RowBox[{
            "genesfathers", "\[LeftDoubleBracket]", "whomutates", 
             "\[RightDoubleBracket]"}]}], "]"}]}], ";", "\[IndentingNewLine]", 
         RowBox[{
          RowBox[{
          "genesfathers", "\[LeftDoubleBracket]", "whomutates", 
           "\[RightDoubleBracket]"}], "=", "mutatedgenes"}], ";", 
         "\[IndentingNewLine]", 
         RowBox[{"(*", 
          RowBox[{"Creating", " ", "malepredispersal"}], "*)"}], 
         "\[IndentingNewLine]", 
         RowBox[{"malepredispersal", "=", 
          RowBox[{"ArrayReshape", "[", 
           RowBox[{
            RowBox[{"MapThread", "[", 
             RowBox[{
              RowBox[{
               RowBox[{"{", 
                RowBox[{"#1", ",", "#2"}], "}"}], "&"}], ",", 
              RowBox[{"{", 
               RowBox[{"genesmothers", ",", "genesfathers"}], "}"}]}], "]"}], 
            ",", 
            RowBox[{"{", 
             RowBox[{"p", ",", 
              RowBox[{"Nf", "*", "k"}], ",", "2"}], "}"}]}], "]"}]}], ";", 
         "\[IndentingNewLine]", 
         RowBox[{"(*", 
          RowBox[{"Under", " ", "maternal", " ", "control"}], "*)"}], 
         "\[IndentingNewLine]", 
         RowBox[{"malepredispersal", "=", 
          RowBox[{"ArrayReshape", "[", 
           RowBox[{
            RowBox[{"MapThread", "[", 
             RowBox[{
              RowBox[{
               RowBox[{"{", 
                RowBox[{"#1", ",", "#2"}], "}"}], "&"}], ",", 
              RowBox[{"{", 
               RowBox[{
                RowBox[{"Flatten", "[", 
                 RowBox[{"malepredispersal", ",", "1"}], "]"}], ",", 
                RowBox[{"Flatten", "[", 
                 RowBox[{"sonsmothers", ",", "1"}], "]"}]}], "}"}]}], "]"}], 
            ",", 
            RowBox[{"{", 
             RowBox[{"p", ",", 
              RowBox[{"Nf", "*", "k"}], ",", "4"}], "}"}]}], "]"}]}], ";", 
         "\[IndentingNewLine]", "\[IndentingNewLine]", 
         RowBox[{"(*", 
          RowBox[{"Female", " ", "dispersal"}], "*)"}], "\n", "\t", 
         RowBox[{
          RowBox[{"{", 
           RowBox[{"nn", ",", "nk", ",", "n1"}], "}"}], "=", 
          RowBox[{"Dimensions", "[", "fempredispersal", "]"}]}], ";", "\n", 
         "\t", 
         RowBox[{"migSel", "=", 
          RowBox[{"Partition", "[", 
           RowBox[{
            RowBox[{"RandomVariate", "[", 
             RowBox[{
              RowBox[{"BernoulliDistribution", "[", "mm", "]"}], ",", 
              RowBox[{"nn", "*", "nk"}]}], "]"}], ",", "nk"}], "]"}]}], ";", 
         "\n", "\t", 
         RowBox[{"fempostdispersal", " ", "=", 
          RowBox[{"Pick", "[", 
           RowBox[{"fempredispersal", ",", " ", "migSel", ",", "0"}], "]"}]}],
          ";", "\n", "\t", 
         RowBox[{"toleave", " ", "=", 
          RowBox[{"Flatten", "[", 
           RowBox[{
            RowBox[{"Pick", "[", 
             RowBox[{"fempredispersal", ",", " ", "migSel", ",", "1"}], "]"}],
             ",", "1"}], "]"}]}], ";", "\n", "\t", 
         RowBox[{"where", "=", 
          RowBox[{"RandomInteger", "[", 
           RowBox[{
            RowBox[{"{", 
             RowBox[{"1", ",", "p"}], "}"}], ",", 
            RowBox[{"Length", "[", "toleave", "]"}]}], "]"}]}], ";", "\n", 
         "\t", 
         RowBox[{"w2l", "=", 
          RowBox[{"MapThread", "[", 
           RowBox[{
            RowBox[{
             RowBox[{"{", 
              RowBox[{"#1", ",", "#2"}], "}"}], "&"}], ",", 
            RowBox[{"{", 
             RowBox[{"where", ",", "toleave"}], "}"}]}], "]"}]}], ";", "\n", 
         "\t", 
         RowBox[{"w2l", "=", 
          RowBox[{"GroupBy", "[", 
           RowBox[{"w2l", ",", "First"}], "]"}]}], ";", "\n", "\t", 
         RowBox[{"w2l", "=", 
          RowBox[{"<|", 
           RowBox[{"Map", "[", 
            RowBox[{
             RowBox[{
              RowBox[{"#", "->", 
               RowBox[{"Map", "[", 
                RowBox[{
                 RowBox[{
                  RowBox[{"Flatten", "[", 
                   RowBox[{"Rest", "[", "#", "]"}], "]"}], "&"}], ",", 
                 RowBox[{"w2l", "[", "#", "]"}]}], "]"}]}], "&"}], ",", 
             RowBox[{"Keys", "[", "w2l", "]"}]}], "]"}], "|>"}]}], ";", "\n", 
         "\t", 
         RowBox[{"Map", "[", 
          RowBox[{
           RowBox[{
            RowBox[{"(", 
             RowBox[{
              RowBox[{
              "fempostdispersal", "\[LeftDoubleBracket]", "#", 
               "\[RightDoubleBracket]"}], "=", 
              RowBox[{"Join", "[", 
               RowBox[{
                RowBox[{
                "fempostdispersal", "\[LeftDoubleBracket]", "#", 
                 "\[RightDoubleBracket]"}], ",", 
                RowBox[{"w2l", "[", "#", "]"}]}], "]"}]}], ")"}], "&"}], ",", 
           
           RowBox[{"Keys", "[", "w2l", "]"}]}], "]"}], ";", 
         "\[IndentingNewLine]", "\[IndentingNewLine]", 
         RowBox[{"(*", 
          RowBox[{"Male", " ", "dispersal"}], "*)"}], "\[IndentingNewLine]", 
         RowBox[{
          RowBox[{"{", 
           RowBox[{"nn", ",", "nk", ",", "n1"}], "}"}], "=", 
          RowBox[{"Dimensions", "[", "malepredispersal", "]"}]}], ";", "\n", 
         "\t", 
         RowBox[{"migSel", "=", 
          RowBox[{"Partition", "[", 
           RowBox[{
            RowBox[{"RandomVariate", "[", 
             RowBox[{
              RowBox[{"BernoulliDistribution", "[", "mm", "]"}], ",", 
              RowBox[{"nn", "*", "nk"}]}], "]"}], ",", "nk"}], "]"}]}], ";", 
         "\n", "\t", 
         RowBox[{"malepostdispersal", " ", "=", 
          RowBox[{"Pick", "[", 
           RowBox[{"malepredispersal", ",", " ", "migSel", ",", "0"}], 
           "]"}]}], ";", "\n", "\t", 
         RowBox[{"toleave", " ", "=", 
          RowBox[{"Flatten", "[", 
           RowBox[{
            RowBox[{"Pick", "[", 
             RowBox[{"malepredispersal", ",", " ", "migSel", ",", "1"}], 
             "]"}], ",", "1"}], "]"}]}], ";", "\n", "\t", 
         RowBox[{"where", "=", 
          RowBox[{"RandomInteger", "[", 
           RowBox[{
            RowBox[{"{", 
             RowBox[{"1", ",", "p"}], "}"}], ",", 
            RowBox[{"Length", "[", "toleave", "]"}]}], "]"}]}], ";", "\n", 
         "\t", 
         RowBox[{"w2l", "=", 
          RowBox[{"MapThread", "[", 
           RowBox[{
            RowBox[{
             RowBox[{"{", 
              RowBox[{"#1", ",", "#2"}], "}"}], "&"}], ",", 
            RowBox[{"{", 
             RowBox[{"where", ",", "toleave"}], "}"}]}], "]"}]}], ";", "\n", 
         "\t", 
         RowBox[{"w2l", "=", 
          RowBox[{"GroupBy", "[", 
           RowBox[{"w2l", ",", "First"}], "]"}]}], ";", "\n", "\t", 
         RowBox[{"w2l", "=", 
          RowBox[{"<|", 
           RowBox[{"Map", "[", 
            RowBox[{
             RowBox[{
              RowBox[{"#", "->", 
               RowBox[{"Map", "[", 
                RowBox[{
                 RowBox[{
                  RowBox[{"Flatten", "[", 
                   RowBox[{"Rest", "[", "#", "]"}], "]"}], "&"}], ",", 
                 RowBox[{"w2l", "[", "#", "]"}]}], "]"}]}], "&"}], ",", 
             RowBox[{"Keys", "[", "w2l", "]"}]}], "]"}], "|>"}]}], ";", "\n", 
         "\t", 
         RowBox[{"Map", "[", 
          RowBox[{
           RowBox[{
            RowBox[{"(", 
             RowBox[{
              RowBox[{
              "malepostdispersal", "\[LeftDoubleBracket]", "#", 
               "\[RightDoubleBracket]"}], "=", 
              RowBox[{"Join", "[", 
               RowBox[{
                RowBox[{
                "malepostdispersal", "\[LeftDoubleBracket]", "#", 
                 "\[RightDoubleBracket]"}], ",", 
                RowBox[{"w2l", "[", "#", "]"}]}], "]"}]}], ")"}], "&"}], ",", 
           
           RowBox[{"Keys", "[", "w2l", "]"}]}], "]"}], ";", 
         "\[IndentingNewLine]", "\[IndentingNewLine]", 
         RowBox[{"(*", 
          RowBox[{
           RowBox[{"WAR", ":", " ", 
            RowBox[{"for", " ", "covenience"}]}], ",", " ", 
           RowBox[{
           "we", " ", "consider", " ", "all", " ", "patches", " ", "in", " ", 
            "a", " ", 
            RowBox[{"circle", ".", " ", "\[IndentingNewLine]", "In"}], " ", 
            "each", " ", 
            RowBox[{"generation", ":", " ", 
             RowBox[{
              RowBox[{
              "patch", " ", "x", " ", "may", " ", "be", " ", "attacked", " ", 
               "by", " ", "patch", " ", "x"}], "-", 
              RowBox[{
              "1", " ", "and", " ", "may", " ", "attack", " ", "patch", " ", 
               "x"}], "+", "1"}]}]}]}], "*)"}], "\[IndentingNewLine]", 
         "\[IndentingNewLine]", 
         RowBox[{"(*", 
          RowBox[{"Randomise", " ", "order", " ", "of", " ", "patches"}], 
          "*)"}], "\[IndentingNewLine]", 
         RowBox[{"neworder", "=", 
          RowBox[{"RandomSample", "[", 
           RowBox[{
            RowBox[{"Range", "[", 
             RowBox[{"1", ",", "p"}], "]"}], ",", "p"}], "]"}]}], ";", 
         "\[IndentingNewLine]", 
         RowBox[{"fempostdispersal", "=", 
          RowBox[{
          "fempostdispersal", "\[LeftDoubleBracket]", "neworder", 
           "\[RightDoubleBracket]"}]}], ";", "\[IndentingNewLine]", 
         RowBox[{"malepostdispersal", "=", 
          RowBox[{
          "malepostdispersal", "\[LeftDoubleBracket]", "neworder", 
           "\[RightDoubleBracket]"}]}], ";", "\[IndentingNewLine]", 
         "\[IndentingNewLine]", 
         RowBox[{"(*", 
          RowBox[{"Wartable", ":", " ", 
           RowBox[{
            RowBox[{
            "determine", " ", "whether", " ", "group", " ", "x", " ", 
             "attacks", " ", "group", " ", "x"}], "+", 
            RowBox[{
            "1", " ", "and", " ", "whether", " ", "they", " ", "win", " ", 
             "or", " ", "not"}]}]}], "*)"}], "\[IndentingNewLine]", 
         RowBox[{"groupbravery", "=", 
          RowBox[{"Map", "[", 
           RowBox[{"(*", 
            RowBox[{
[truncated: 190,375 more chars]
